# Supplementary material for: Protection against Retrovirus Pathogenesis by SR Protein Inhibitors
Source: PLoS One. 2009 Feb 19;4(2):e4533. doi: 10.1371/journal.pone.0004533 (PMC2640060; doi:10.1371/journal.pone.0004533)
Supplement: Figure S1 — We have used 〈〈 Affymetrix GeneChip® Mouse Exon 1.0 ST Array 〉〉. The annotated probes are fully described in http://www.affymetrix.com/. The hybridization procedure and data analysis are described in https://www.affymetrix.com/support/downloads/manuals/wt_sensetarget_label_manual.pdf and http://www.affymetrix.com/support/technical/whitepapers/exon_alt_transcript_analysis_whitepaper.pdf, respectively. Sketch normalization was performed using the Expression Console software from Affymetrix. Background was calculated and subtracted from main probe intensities using the antigenomic probes as described (Clark TA, Schweitzer AC, Chen TX, Staples MK, Lu G, et al. (2007) Discovery of tissue-specific exons using comprehensive human exon microarrays. Genome Biol. 8(4): R64.). Bad quality probes including probes with high DAPG p-value in both experimental conditions were not selected. Gene expression level mean ratio (treated vs. control) was calculated by summarizing individual probe ratio and normal law p-values were calculated with the mean ratio and the corresponding standard deviation. Only 8 genes were identified with a gene expression level fold change >2 and with a p-value<0.05. Only 45 were identified with a gene expression level fold change >1.5 with a p-value<0.05. They are shown in red in the table. (2.75 MB XLS) [file pone.0004533.s002.xls]

## Sheet: Supplemental data - Table S2
Affy Transcript cluster Id	Nb exonic probe	Nb analysable probe	Nb expressed probe	Mean ratio	Sd ratio	| 1- ratio |	Mean fold	Pvalue	Official gene symbol
6868018; 6871468	84	51	36	2.99238	1.07437	1.99238	2.99238	0.0318369	FADS1
6933672	23	15	15	0.365075	0.189337	0.634925	2.73916	0.000399107	PLA2G1B
6855018; 6855019	28	20	16	2.50322	2.46178	1.50322	2.50322	0.270725
6995158; 6995159; 6995160	27	19	14	2.46757	0.876037	1.46757	2.46757	0.0469436	CD3G
6949588	40	32	25	2.26968	0.694418	1.26968	2.26968	0.0337445	USP18
6859290; 6863779	32	32	25	0.4414	0.205042	0.5586	2.26552	0.00322171	TTR
6769593; 6775789; 6775791	63	41	36	0.442462	0.225734	0.557538	2.26008	0.00675769	PAH
6790536	48	44	41	2.20653	0.797322	1.20653	2.20653	0.0651104	GDPD1
6819887	46	39	38	0.462359	0.157542	0.537641	2.16282	0.000321625	CLU
6972192	49	45	28	2.09255	0.779752	1.09255	2.09255	0.0805848	IRF7
6838578	32	28	25	0.481132	0.107408	0.518868	2.07843	6.79892e-07	ELA1
6971600	40	40	40	0.511034	0.211996	0.488966	1.95682	0.0105418	CUZD1
6785549; 6792876	32	28	27	1.95187	1.41219	0.951867	1.95187	0.250144
6787465; 6787466	44	43	37	1.93678	0.845744	0.936784	1.93678	0.134008	MAT2B
6950750	12	12	12	0.530228	0.176229	0.469772	1.88598	0.00384151	IAPP
6811762	34	22	12	1.84612	0.68183	0.84612	1.84612	0.107312	GMNN
6887187	32	32	32	0.553058	0.263209	0.446942	1.80813	0.0447492	GCG
6935701	20	16	15	0.553202	0.102705	0.446798	1.80766	6.79771e-06	ALOX5AP
6998643; 6998644	72	60	49	0.563088	0.215097	0.436912	1.77592	0.021116	SLC38A3
6979640	21	20	15	1.75315	0.588278	0.753149	1.75315	0.100227	TRAPPC2L
6791406	32	28	16	0.57178	0.144352	0.42822	1.74892	0.00150605	KRT19
6785632	40	40	36	0.572231	0.158559	0.427769	1.74755	0.00348942	TCN2
6919200	40	36	31	1.74428	0.516927	0.744281	1.74428	0.0749593	FAM132A
6777296	76	62	57	0.573439	0.136763	0.426561	1.74386	0.000907401	CCT2
6935496; 6935497	28	22	18	1.73767	0.680747	0.737666	1.73767	0.139268	BUD31
6849761; 6854764	350	324	195	1.72926	0.607286	0.729264	1.72926	0.114903	DNAH8
6767581; 6773646	28	27	25	1.71639	0.582455	0.716392	1.71639	0.109358	ATG5
6870746; 6870747	59	59	59	0.583071	0.134963	0.416929	1.71506	0.00100347	PNLIPRP2
6926015	26	19	12	1.71401	0.91389	0.714006	1.71401	0.217318	PDIK1L
6894152	42	32	24	1.71168	0.340618	0.711682	1.71168	0.0183367	PSMA7
6940358	22	22	20	1.71133	0.414628	0.711328	1.71133	0.0431196	PLAC8
6992945	21	13	12	1.70468	0.65783	0.704677	1.70468	0.142037	EIF1B
6854826	67	59	50	0.587015	0.244871	0.412985	1.70354	0.0458455	CBS
6992482	84	68	66	0.587187	0.152731	0.412813	1.70303	0.00343704	LTF
6880670; 6880672	20	20	20	1.68338	0.528717	0.683383	1.68338	0.0980865	B2M
6794513	16	16	15	0.596094	0.371646	0.403906	1.67759	0.138562	SOSTDC1
6840734	67	56	47	1.65451	0.632292	0.654509	1.65451	0.150302	PARP9
7016826; 7016827	46	30	30	0.606827	0.175077	0.393173	1.64792	0.0123613	GPC3
6977804	32	22	19	1.64781	0.528795	0.647808	1.64781	0.110275	ORC6L
6802749	115	114	110	0.607489	0.215158	0.392511	1.64612	0.0340536	SEL1L
6799852	44	31	26	1.6456	1.24026	0.645604	1.6456	0.301344	DUS4L
6885873	32	32	31	0.610075	0.138471	0.389925	1.63914	0.00243184	LCN2
6878709	21	15	15	1.6372	0.607952	0.637201	1.6372	0.147294	UBE2L6
6810166	64	52	50	0.611097	0.218061	0.388903	1.6364	0.0372561	PLK2
6922293	46	38	32	0.61183	0.204671	0.38817	1.63444	0.0289429	AMBP
6944432	18	14	14	1.63108	0.335901	0.631079	1.63108	0.0301385	LSM8
6957679	28	27	23	1.63059	0.317058	0.630591	1.63059	0.0233572	HEBP1
6751647	27	25	22	0.6191	0.163594	0.3809	1.61525	0.0099473	AQP12B
6775355	24	20	18	0.620335	0.292757	0.379665	1.61203	0.0973399	GAMT
6867854	27	22	20	1.61064	0.69752	0.610639	1.61064	0.190666	SF1
6990398	44	43	37	1.60683	0.532237	0.606832	1.60683	0.127111	MNS1
6926495	43	34	34	0.622837	0.178943	0.377163	1.60556	0.0175273
6850021	28	28	22	1.60547	0.661233	0.605467	1.60547	0.179921	PSMB8
6983223	32	24	24	0.623657	0.230352	0.376343	1.60344	0.0511531	IFI30
6786572	54	46	42	1.60026	0.445305	0.600265	1.60026	0.0888317	MDH1
6832300; 6837482; 6837485; 6837486	48	43	38	1.59703	0.390808	0.597031	1.59703	0.0632956	PARVB
6897691	31	23	21	0.626408	0.168657	0.373592	1.5964	0.0133764	TM4SF4
6901953; 6901954; 6901955; 6901956	58	42	35	1.59241	0.665724	0.592413	1.59241	0.186766	GBP2
6932571	24	16	14	1.58983	0.653046	0.589835	1.58983	0.183208	CXCL13
6787469	75	67	61	1.58533	0.556763	0.585327	1.58533	0.14656	HMMR
6983265	19	19	11	1.58475	0.34703	0.584746	1.58475	0.0459943	BST2
6882774	40	24	16	0.632398	0.138657	0.367602	1.58128	0.00401079	FAM83D
6867930	32	20	20	1.57923	0.48791	0.579228	1.57923	0.117582	RARRES3
6972317	32	32	31	0.633267	0.23522	0.366733	1.57911	0.0594855	IGF2
6829964	80	48	41	1.57731	0.535863	0.577314	1.57731	0.140661	WDSOF1
6938259	44	44	40	0.634336	0.197188	0.365664	1.57645	0.0318415	CCKAR
7009834	64	59	53	0.634977	0.191821	0.365023	1.57486	0.0285248	SLC38A5
6966935	41	27	25	0.635696	0.12051	0.364304	1.57308	0.0012513	FCGRT
6954529	48	36	35	1.57224	0.507302	0.572244	1.57224	0.129657	RPIA
6888324	33	33	30	0.63702	0.201725	0.36298	1.56981	0.0359797	SERPING1
6808544	24	24	18	1.56899	0.415097	0.568989	1.56899	0.0852283	CETN3
6903557	52	40	33	1.56876	0.562458	0.568763	1.56876	0.155958	CPA3
6887861	28	23	21	1.56833	0.828997	0.568325	1.56833	0.246496	ATP5G3
6949744	43	29	25	1.56727	0.355951	0.567275	1.56727	0.0555031	CLEC4C
6755378	80	63	54	1.56652	0.590012	0.56652	1.56652	0.168481	KMO
6846670	81	73	54	0.639044	0.174372	0.360956	1.56484	0.0192248	EPHA3
6801506	82	64	58	0.639442	0.189292	0.360558	1.56386	0.0284047	PYGL
6910592	24	24	15	1.55938	0.625812	0.559381	1.55938	0.185702	IFI44L
6844362; 6844363	24	16	16	1.55598	0.509127	0.555982	1.55598	0.13741	MRPL40
6749142	197	154	144	0.644846	0.191711	0.355154	1.55076	0.0319735	COL3A1
6985924	28	24	20	1.54477	0.429331	0.544768	1.54477	0.102242	CYBA
6885395	16	15	15	1.54413	0.500955	0.544129	1.54413	0.138699	SSNA1
6949063	44	44	43	1.54129	0.547789	0.541294	1.54129	0.161541	THUMPD3
6990530; 6996922	89	82	51	0.649418	0.246241	0.350582	1.53984	0.0772613	MYO5C
6953415	32	20	14	1.5388	0.594338	0.5388	1.5388	0.182321	GIMAP6
6850033; 6850034; 6850035	24	15	14	1.53559	1.08692	0.535588	1.53559	0.311092	HLA-DQB1
6901950	40	36	34	1.53255	0.378392	0.532555	1.53255	0.0796521	GBP6
6945114	44	44	44	0.652751	0.145839	0.347249	1.53198	0.00863193	CPA1
6785384	55	44	43	1.52787	0.492693	0.527873	1.52787	0.141994	RNF213
6948008	16	16	16	1.52775	0.24971	0.527751	1.52775	0.017281	LSM3
6769154	25	25	22	0.654973	0.169392	0.345027	1.52678	0.0208322	AZU1
6818498; 6824152; 6824154	60	40	30	0.655047	0.194241	0.344953	1.52661	0.0378741	MAT1A
6959236	32	32	30	1.52468	0.406768	0.524677	1.52468	0.0985481	TGFB1
6978340	37	30	25	1.52201	0.481065	0.522012	1.52201	0.138935	COQ9
6952529; 6952531; 6952532; 6952533	43	29	27	1.52056	0.710007	0.520561	1.52056	0.231725	CHCHD3
6857483	28	28	21	1.51989	0.620053	0.51989	1.51989	0.200886	CYP1B1
6806245	28	28	28	1.51789	0.384182	0.517893	1.51789	0.0888224	LY86
6871542	48	36	36	1.51699	0.510394	0.516992	1.51699	0.155548	MS4A1
6830927; 6836133; 6836134; 6836135	25	22	19	1.51608	0.427776	0.516079	1.51608	0.113827	MYC
6980016; 6980018; 6986288; 6986289; 6986293; 6986294	98	81	68	0.659807	0.27395	0.340193	1.5156	0.107154	NRP1
6953444; 6953461; 6953462; 6953463	52	40	38	1.51216	0.391865	0.512165	1.51216	0.0956073
6783338	52	52	50	0.661551	0.204611	0.338449	1.5116	0.0490522	MPO
6789474	36	34	27	1.51126	0.606906	0.511264	1.51126	0.199779	C1QBP
6792527; 6792528; 6792529; 6792530; 6792531	104	82	77	1.51028	0.550191	0.510281	1.51028	0.176843	UBE2O
6857435	66	52	41	1.50617	0.443527	0.506171	1.50617	0.126885	EIF2AK2
6784283	32	32	24	1.50573	0.658444	0.505726	1.50573	0.221225	RDM1
6941934	64	64	58	1.50409	0.396898	0.504091	1.50409	0.102029	SCARB1
6979636	48	34	28	1.49959	0.420157	0.499588	1.49959	0.11721	CDT1
6940594	35	28	26	0.666946	0.306971	0.333054	1.49937	0.138968	HSD17B13
6775335	41	28	21	0.667228	0.174848	0.332772	1.49874	0.0285066	POLR2E
6890597; 6890598; 6890599; 6890600; 6890601; 6890602	303	287	262	0.667834	0.25055	0.332166	1.49738	0.0924618	FBN1
6862751; 6867211; 6867215	20	16	16	1.49738	0.347203	0.497378	1.49738	0.0759961	CYB5A
6983141; 6983142; 6983143; 6983144	28	19	12	1.49563	0.802541	0.495629	1.49563	0.268428	NDUFA13
6760714	48	47	44	0.668687	0.225135	0.331313	1.49547	0.0705625	NDUFA10
6836983	58	49	46	0.669155	0.213796	0.330845	1.49442	0.0608739	EIF3D
6964245	47	41	27	1.49196	0.605118	0.491959	1.49196	0.20811	GDPD3
6886716	34	34	26	1.49177	0.475241	0.491765	1.49177	0.150388	NMI
6809812	58	46	43	1.49098	0.610168	0.490981	1.49098	0.210506	CENPK
6870975	36	36	25	0.670731	0.189376	0.329269	1.49091	0.0410439	AIP
6853780	207	170	157	0.671931	0.237462	0.328069	1.48825	0.0835523	IGF2R
6850092; 6850093	133	98	88	1.48819	0.343335	0.488189	1.48819	0.0775271	VARS
6899106	28	19	16	0.671979	0.250228	0.328021	1.48814	0.0949479	C1orf85
6850019; 6850020	66	48	38	1.48618	0.738919	0.486177	1.48618	0.255283	TAP1
6855084; 6855085	33	28	18	1.48541	0.419452	0.485406	1.48541	0.123588	AIF1
6877926; 6877927	30	18	18	1.48413	0.346607	0.484133	1.48413	0.0812405	PPIG
7014558	116	96	95	1.48305	0.432271	0.48305	1.48305	0.131897	SMC1A
6962752; 6962753; 6962754	20	12	12	1.48214	0.425445	0.482135	1.48214	0.128555	NDUFC2
6976988; 6976989	41	31	27	0.674874	0.174302	0.325126	1.48176	0.0310698	COPE
6908775; 6908776	62	56	45	0.675162	0.207035	0.324838	1.48113	0.0583242	SLC44A3
6755179; 6764081	47	47	37	0.675971	0.263716	0.324029	1.47935	0.109591	F11R
6778998; 6786264; 6786265	36	28	17	1.47932	0.463568	0.479321	1.47932	0.150572
6833382	23	17	13	0.676168	0.158239	0.323832	1.47892	0.0203547	KRT18
6871163	28	28	19	0.677	0.25058	0.323	1.4771	0.0986976	CDC42EP2
6838394	32	20	19	0.67704	0.16393	0.32296	1.47702	0.024413	FKBP11
6754027; 6763028; 6763032; 6763035; 6763036	64	48	45	0.677505	0.294987	0.322495	1.476	0.137142	FAM129A
6755216	41	37	30	1.4756	0.402638	0.475604	1.4756	0.118758	SLAMF6
6751226; 6760317	37	29	27	1.47545	0.546598	0.475447	1.47545	0.192197	CAB39
6824574	16	16	16	0.679005	0.222619	0.320995	1.47274	0.0746655	RNASE1
6780863	20	20	17	1.47246	0.360569	0.472462	1.47246	0.0950432	NOLA2
6900708; 6908502; 6908505	45	32	27	1.47142	0.436186	0.471417	1.47142	0.1399	LRRC39
6941883	19	19	11	1.47113	0.571585	0.471125	1.47113	0.204901
6782127	16	16	12	1.47004	0.459555	0.47004	1.47004	0.153197	MED11
6890448	45	32	30	0.680356	0.156866	0.319644	1.46982	0.0207905	GATM
6966058	64	55	48	0.680598	0.189785	0.319402	1.4693	0.0461906	PLD3
7012082	51	35	33	1.4692	0.826022	0.469198	1.4692	0.28501	BRCC3
6898996	42	38	32	1.46882	0.369704	0.468818	1.46882	0.102383	FCRL1
6775449	20	15	12	1.4679	0.283798	0.467901	1.4679	0.0496033	MRPL54
6770064	40	32	27	0.682463	0.178454	0.317537	1.46528	0.0375885	DCN
6836700	22	22	21	1.46346	0.371113	0.463458	1.46346	0.105863	LY6D
6965087	48	48	38	1.46315	0.536907	0.463146	1.46315	0.194174	MTG1
6880603; 6880604; 6880605; 6880606	16	16	11	0.68374	0.181314	0.31626	1.46254	0.0405566
6824841	32	32	28	0.683765	0.198788	0.316235	1.46249	0.0558255	DHRS1
6958256	39	39	28	1.46204	0.497843	0.462039	1.46204	0.176682	BHLHB3
7015419; 7015420	28	24	21	0.684282	0.123303	0.315718	1.46139	0.00522601	PQBP1
6840818; 6845491; 6845499	56	40	38	0.684315	0.159659	0.315685	1.46132	0.0240071	FSTL1
6900348	36	36	36	1.45892	0.377799	0.458919	1.45892	0.112237	GSTM3
6771560	16	16	14	1.45825	0.534411	0.458252	1.45825	0.195587	DDIT3
6838287; 6838290	87	79	65	0.686644	0.160642	0.313356	1.45636	0.0255494	SLC38A4
6970650	39	32	29	1.45533	0.327935	0.455326	1.45533	0.0824976	PSMA1
6845435; 6845436; 6845437; 6845438	40	40	36	1.45384	0.443183	0.453841	1.45384	0.152906	CD86
6946554; 6953968; 6953969; 6953973	83	78	72	1.45307	0.533504	0.453065	1.45307	0.197878	ABCG2
6896804; 6896805; 6896806	65	49	47	1.45298	0.873481	0.452981	1.45298	0.302022	EXOSC9
6882730; 6882731; 6882732; 6882733; 6882734; 6882735; 6882736	81	60	49	0.68838	0.2046	0.31162	1.45269	0.0638705	LBP
6787474	36	24	23	1.45258	0.262349	0.452585	1.45258	0.0422524	CCNG1
6787283	66	52	51	1.45152	0.696448	0.451524	1.45152	0.258388	RARS
6802316	84	72	62	0.689213	0.217355	0.310787	1.45093	0.0763789	ALDH6A1
6812518	24	24	22	1.44998	0.447568	0.44998	1.44998	0.157355	EEF1E1
6940883	40	32	28	1.44986	1.01797	0.449862	1.44986	0.329273	TMED5
6845381; 6845444; 6845445	102	78	63	0.689747	0.25771	0.310253	1.44981	0.114317	SLC15A2
6922890	97	70	64	0.690438	0.169464	0.309562	1.44836	0.0338715	FREM1
6963323	41	32	32	1.44804	0.270167	0.44804	1.44804	0.0486202	EIF3F
6911682	48	32	32	1.44784	0.496506	0.447839	1.44784	0.183533	CCNE2
6929714; 6937112; 6937113; 6937114; 6937119; 6937123; 6937124; 6937131; 6937133; 6937136; 6937141; 6937148; 6937150	87	65	57	0.690996	0.244495	0.309004	1.44719	0.103143	BRE
6830370	41	41	36	0.691001	0.258872	0.308999	1.44718	0.11631	SLC30A8
6988624	59	44	40	0.691061	0.250821	0.308939	1.44705	0.109029	DPAGT1
6982100	82	70	40	0.69115	0.196677	0.30885	1.44686	0.0581679
6854386	69	64	54	0.691898	0.242069	0.308102	1.4453	0.101547	TBL3
6775460	65	49	46	1.4448	0.487627	0.444804	1.4448	0.180837	FZR1
7010338; 7015976	116	108	100	0.692423	0.133942	0.307577	1.4442	0.0108281	UBA1
6992093; 6998481	59	50	46	1.44289	0.385941	0.442887	1.44289	0.125577	MRPL3
6993104; 6999643	40	36	24	1.44115	0.512361	0.441154	1.44115	0.194613	EXOSC7
6896667; 6904143	76	59	53	1.44096	0.38334	0.440958	1.44096	0.125009	FXR1
6791263	23	23	23	1.44091	0.311733	0.440915	1.44091	0.0786222	IKZF3
6883094	64	63	52	0.694093	0.200867	0.305907	1.44073	0.0638881	RBPJL
6853910; 6853911; 6853913; 6853914; 6853915; 6853916; 6853917; 7009029	55	51	51	1.43926	0.488775	0.439259	1.43926	0.184408	PHF10
6922026	47	35	29	1.43833	0.340956	0.438328	1.43833	0.0992938	PTGR1
6804696; 6804697; 6804698; 6804699; 6804700; 6804701; 6810904	84	83	81	0.695477	0.248036	0.304523	1.43786	0.109773	LARP5
6946510	111	97	89	1.43754	0.496224	0.43754	1.43754	0.188959	HERC6
6751070; 6760207	42	42	39	1.4372	0.495003	0.437198	1.4372	0.188558	MFF
6781214; 6788518; 6788527	68	42	31	1.43687	0.402577	0.436872	1.43687	0.138919	GALNT10
6875964	24	20	12	0.696035	0.147386	0.303965	1.43671	0.0195863	GBGT1
6790374	84	52	50	0.696098	0.230763	0.303902	1.43658	0.0939286	APPBP2
6762784	36	36	28	1.43589	0.362463	0.435892	1.43589	0.114569	RGS2
6866839	48	36	33	1.43532	0.429701	0.435325	1.43532	0.155509	CCDC5
6932368	20	19	14	1.43511	0.458229	0.435114	1.43511	0.171169	PF4
6994958	24	16	15	1.43417	0.320267	0.434166	1.43417	0.0876071	OAF
6834013	73	73	62	1.43381	0.487443	0.433811	1.43381	0.18674	TARS
6934130	26	26	25	1.43378	0.468103	0.433775	1.43378	0.17705	ARPC3
6985106; 6985107	32	32	27	1.43358	0.323057	0.433579	1.43358	0.0897801	NQO1
6806618	32	20	14	1.43334	0.649631	0.433338	1.43334	0.252369	NOL7
6935128; 6942623	162	121	81	0.69777	0.239564	0.30223	1.43314	0.103549	STAG3
6890670	36	24	22	1.43261	0.695213	0.432609	1.43261	0.266883	CIAO1
6814956	84	76	71	0.69833	0.199937	0.30167	1.43199	0.0656714	VCAN
6920954	105	80	59	1.43104	0.3536	0.431044	1.43104	0.111419	DDX58
6771641	102	93	74	1.431	0.442999	0.431	1.431	0.165298	STAT2
6846497	75	66	45	1.43007	0.341869	0.430068	1.43007	0.104198	ST3GAL6
6864456	20	20	18	0.69927	0.264854	0.30073	1.43006	0.128093	C5orf13
6774794	40	25	23	1.42914	0.28652	0.429141	1.42914	0.067097	CDC2
6788657	29	21	15	1.42851	0.528545	0.428508	1.42851	0.20876	GUK1
6943404; 6943405	74	46	35	0.70021	0.180499	0.29979	1.42814	0.0483678	STARD13
6925829; 6925830; 6925831; 6925832; 6925833	36	36	29	0.700426	0.198944	0.299574	1.4277	0.0660568	SMPDL3B
6812035	20	19	12	1.42705	0.520084	0.427051	1.42705	0.205789	UQCRFS1
6752409; 6761618	42	28	26	1.42689	0.384072	0.426895	1.42689	0.133177	MKI67IP
6916023; 6916024; 6924190	31	24	19	0.701034	0.40119	0.298966	1.42646	0.228076	PPAP2B
6783689; 6783690; 6783691; 6783692; 6783693; 6791003	60	59	52	1.42546	0.438198	0.425465	1.42546	0.165789	PPP1R9B
6861358	127	103	83	0.701768	0.189282	0.298232	1.42497	0.0575589	CSF1R
6813965; 6813966; 6813967; 6813968; 6813969	38	26	26	1.42476	0.364306	0.424765	1.42476	0.121816	MTERFD1
6984922	105	65	60	1.42378	0.604015	0.423781	1.42378	0.241462	NAE1
6749376; 6758614	119	110	96	1.42263	0.530904	0.422631	1.42263	0.212999	STAT1
6906820	38	35	28	0.702953	0.194057	0.297047	1.42257	0.0629194	RAG1AP1
6991550	31	23	20	1.42254	0.431297	0.422538	1.42254	0.163619	ATR
6855526	20	15	12	1.42181	0.26743	0.421809	1.42181	0.057367	ENPP4
6800889; 6800890	37	33	27	1.42108	0.539943	0.421076	1.42108	0.217739	EAPP
6967211	24	24	21	1.42064	0.256227	0.420641	1.42064	0.0503287	E2F8
6893147; 6893153; 6893154; 6893155; 6893156; 6893157; 6893158; 6893159; 6893160; 6893161; 6893162; 6893163; 6893164; 6893165; 6893166	36	35	24	1.41989	0.475151	0.419894	1.41989	0.188428	B4GALT5
6939990	23	19	11	1.41906	0.386114	0.419059	1.41906	0.138889	CXCL10
6948003	56	56	50	0.705337	0.283534	0.294663	1.41776	0.149344	TMEM43
6850508	79	59	55	0.705634	0.236552	0.294366	1.41717	0.106676	GPR116
6801454	84	76	69	1.41701	0.414434	0.417014	1.41701	0.157154	POLE2
6995922	60	49	47	1.41675	0.350252	0.416752	1.41675	0.11705	CSK
6934397; 6941939	37	28	23	1.41534	0.562195	0.415343	1.41534	0.230018	BRI3BP
6963856	83	71	62	1.41519	0.382028	0.41519	1.41519	0.138562
6978935	93	56	55	0.706641	0.164676	0.293359	1.41515	0.0374208	CIRH1A
6763903	24	20	16	1.41472	0.321219	0.414716	1.41472	0.0983397	MGST3
6785224; 6792526	48	43	23	1.41438	0.456758	0.41438	1.41438	0.182145	SPHK1
6841712	61	40	33	0.707332	0.147145	0.292668	1.41376	0.0233515	ABI3BP
6992830; 6999345	62	62	47	1.41247	0.85211	0.412472	1.41247	0.314172	AZI2
6769617; 6775833	46	38	27	1.41081	0.479951	0.410811	1.41081	0.196014	CCDC53
6861707; 6861708	20	14	12	0.708867	0.27298	0.291133	1.4107	0.143099	TUBB6
6880393	104	80	78	0.709286	0.161669	0.290714	1.40987	0.0360726	THBS1
6905821	16	16	16	1.40929	0.313837	0.409286	1.40929	0.0960939
6993865	20	20	20	1.40922	0.432164	0.409218	1.40922	0.171844	ACP5
6955295	32	31	28	1.40837	0.280876	0.40837	1.40837	0.0729852	CNBP
6849457; 6849458; 6849461	20	16	13	1.40831	0.260396	0.408308	1.40831	0.0584377	ATP6V0E1
6802184; 6802186	31	31	30	1.40813	0.412724	0.408132	1.40813	0.161362	MED6
6925156; 6925157	32	28	26	1.40743	0.365305	0.407428	1.40743	0.132359	PPIE
6942996	24	20	17	1.40729	0.484428	0.407292	1.40729	0.200239	PDAP1
6849626	24	24	23	0.710783	0.220951	0.289217	1.4069	0.0952736	PIM1
6984497	243	150	150	0.710909	0.181819	0.289091	1.40665	0.0559178	CNOT1
6939019	51	47	32	0.711604	0.254379	0.288396	1.40528	0.128454	GABRA4
6815255; 6815256	65	56	45	1.40493	0.475066	0.404929	1.40493	0.197006	AGGF1
6898309	74	58	49	1.4048	0.419232	0.404799	1.4048	0.167129	NMD3
6818958	16	16	15	1.40477	0.497939	0.404767	1.40477	0.208142	RNASE6
6808537	22	16	13	1.40473	0.316952	0.404732	1.40473	0.10081	LYSMD3
6790360; 6790361; 6790362	78	70	64	1.40468	0.55395	0.404678	1.40468	0.232533	GGNBP2
6849327	26	17	14	1.40342	0.510937	0.403415	1.40342	0.214893	NME3
6819209	40	35	31	1.40336	0.338765	0.403356	1.40336	0.116892	NGDN
6844468	41	40	33	0.712704	0.206866	0.287296	1.40311	0.0824459	ALG3
6999348	28	20	15	1.40197	0.396038	0.401972	1.40197	0.155057
6989045; 6995532	78	68	63	0.713561	0.181928	0.286439	1.40142	0.0576904	PPP2R1B
6756815	56	40	40	1.40126	0.415474	0.401262	1.40126	0.167074	COPS5
6792742	20	20	15	1.40111	0.513163	0.401107	1.40111	0.217214
6778375	84	59	51	1.40105	0.518143	0.401051	1.40105	0.219461	SF3A1
6754227; 6754228; 6754229; 6754230; 6763222; 6763224; 6763231	56	40	30	1.40103	0.481548	0.401029	1.40103	0.202481	ACBD6
6882050; 6891894	24	21	13	1.40065	0.477964	0.40065	1.40065	0.200947	NXT1
6880972; 6890657	48	40	34	1.40057	0.408301	0.400566	1.40057	0.163283	BLVRA
6974189; 6980052; 6980586; 6980588	89	77	69	1.40054	0.439324	0.40054	1.40054	0.180959	CDC16
6964090	28	20	15	0.714353	0.220329	0.285647	1.39987	0.0974086	AQP8
6789325	39	39	36	0.714725	0.288936	0.285275	1.39914	0.161741	CD68
6866660	40	36	28	1.39841	0.616553	0.398414	1.39841	0.259076	C18orf24
6833972	44	36	33	1.39764	0.377898	0.397642	1.39764	0.146343	BXDC2
6906218	61	49	46	1.3973	0.475116	0.397305	1.3973	0.201514
6860903; 6865489	28	28	23	1.39718	0.371473	0.397179	1.39718	0.142489	SRFBP1
6900140	16	16	11	1.39695	0.624776	0.396949	1.39695	0.262601
6955037	61	38	29	0.716024	0.236796	0.283976	1.3966	0.115216	STAMBP
6798213	68	50	47	1.39642	0.408108	0.39642	1.39642	0.165684	TNFAIP2
6831859	51	31	22	0.716369	0.193943	0.283631	1.39593	0.0718093	GCAT
6775389	68	44	43	1.39585	0.340128	0.395847	1.39585	0.122249	MKNK2
7018262	63	47	42	0.716517	0.215623	0.283483	1.39564	0.0943027	MAGED1
6906753; 6906755; 6906756	67	51	39	1.39549	0.294484	0.39549	1.39549	0.089637	LMNA
6845587	34	34	19	0.716632	0.198636	0.283368	1.39542	0.0768523	UPK1B
6941856; 6941857	105	102	56	0.716755	0.397378	0.283245	1.39518	0.23799	ABCB9
6985427	78	50	47	0.717126	0.259423	0.282874	1.39446	0.137769	KARS
6969940	32	28	25	1.39292	0.33728	0.392915	1.39292	0.122019	TRIM21
6837428	52	48	46	0.71804	0.296738	0.28196	1.39268	0.171006	CYB5R3
6789808	46	38	34	1.39262	0.432373	0.392623	1.39262	0.181922	GLOD4
6931792	24	20	19	1.39208	0.316882	0.392085	1.39208	0.107984	TMEM165
6855013	32	25	18	1.39175	0.428314	0.391747	1.39175	0.180194	PSMB9
6803219	32	32	16	0.718699	0.217245	0.281301	1.3914	0.0976847	SERPINA6
6775762	285	263	255	0.719472	0.317542	0.280528	1.38991	0.188501	STAB2
6879016	56	56	51	1.38975	0.427279	0.389745	1.38975	0.180843	PSMC3
6784205	32	31	19	1.38963	0.497753	0.389628	1.38963	0.21688	CNP
6935109; 6942591	32	28	16	0.719665	0.478057	0.280335	1.38953	0.278802	AZGP1
6788172; 6788173	59	38	21	1.38876	0.573277	0.388761	1.38876	0.248842	TCF7
6896353; 6896354; 6896355; 6896356	26	18	14	0.720258	0.261698	0.279742	1.38839	0.142546	TNFSF10
6758361; 6758362; 6758363; 6758364	28	28	26	1.38839	0.417544	0.388386	1.38839	0.176142	C13orf27
6946912; 6946913	25	21	12	1.3879	0.355361	0.387896	1.3879	0.137514	CD8B
6767760; 6773869	100	100	100	1.38786	0.617914	0.387857	1.38786	0.265104	ASCC3
7014085; 7019742	120	100	84	0.720927	0.252059	0.279073	1.3871	0.134109	NRK
6905192	54	46	44	1.38701	0.41582	0.387012	1.38701	0.176	EXOSC8
7019829; 7019830	32	32	31	1.38671	0.388894	0.386705	1.38671	0.160021	PSMD10
6905657	88	64	64	1.38597	0.575178	0.385973	1.38597	0.251094	CCNL1
6957044	40	28	20	1.38572	0.31645	0.385717	1.38572	0.111443	APOBEC1
6939960	53	34	29	1.3856	0.441555	0.385596	1.3856	0.191259	RCHY1
6779392; 6786670	76	71	63	1.38494	0.688798	0.384938	1.38494	0.288131	PUS10
6886678	40	36	26	1.38408	0.46743	0.384084	1.38408	0.205626	RND3
6982246	20	18	12	1.38392	0.335342	0.383919	1.38392	0.126134	ING2
6794202; 6799824; 6799826; 6799828; 6799829; 6799830; 6799832; 6799833	145	141	106	0.722664	0.246172	0.277336	1.38377	0.129957	LAMB1
6922808	193	193	132	0.722749	0.239355	0.277251	1.38361	0.123366	MPDZ
6861892	42	34	34	1.38332	0.356458	0.38332	1.38332	0.141107	MBD2
6861632; 6861633; 6861634; 6866222	41	40	37	1.38293	0.485914	0.38293	1.38293	0.21533	SEC11C
6953339; 6953340	52	40	40	0.723132	0.236116	0.276868	1.38287	0.120479	PDIA4
6872551	16	16	14	1.38268	0.423846	0.382679	1.38268	0.183297	RANBP6
6787731	45	41	29	1.38265	0.47777	0.382647	1.38265	0.211594	THG1L
6754522; 6763520; 6763522; 6763523	44	39	31	1.38241	0.477509	0.382414	1.38241	0.211609	CENPL
6854431	70	60	36	0.72381	0.160966	0.27619	1.38158	0.0430966	MSLN
6857310	52	32	31	1.38146	0.314198	0.381457	1.38146	0.112361	FAM98A
6751687	46	42	42	0.72388	0.267011	0.27612	1.38144	0.150541	PPP1R7
6976237	36	28	23	1.38139	0.30197	0.38139	1.38139	0.103293	HPGD
6797544	41	29	21	1.38002	0.629161	0.38002	1.38002	0.272918	FAM14B
6771794	31	27	18	1.37937	0.394592	0.379375	1.37937	0.168167	KIAA0748
6765719	51	35	31	1.37924	0.446794	0.379237	1.37924	0.197997	NUP43
6759613	52	49	47	1.37916	0.739473	0.379162	1.37916	0.304064	BARD1
6789908	40	32	21	0.725112	0.305798	0.274888	1.3791	0.184348	PIPOX
6754735; 6763728; 6763729	32	32	24	0.72513	0.281749	0.27487	1.37906	0.164635	DPT
6797978	42	33	26	0.725457	0.266071	0.274543	1.37844	0.151073	DLK1
6942193	69	44	29	0.725564	0.219169	0.274436	1.37824	0.105254	ASL
6768985	68	56	51	0.725773	0.194313	0.274227	1.37784	0.0790834	ITGB2
6971554	53	40	40	1.37705	0.353204	0.377046	1.37705	0.142872	NSMCE4A
6827790	60	57	51	1.37689	0.416969	0.376888	1.37689	0.183031	TGDS
6885627	35	34	32	0.726362	0.275429	0.273638	1.37672	0.160234	GFI1B
6996440	38	28	28	0.726565	0.197031	0.273435	1.37634	0.082603	RAB8B
6980938	88	60	48	1.37582	0.40036	0.375825	1.37582	0.173938	ATP7B
6801332	35	23	20	1.37535	0.448641	0.375351	1.37535	0.201397	FKBP3
6775185	126	86	55	0.727466	0.231763	0.272534	1.37463	0.119815	COL6A1
6969404	76	64	58	1.37393	0.506925	0.373927	1.37393	0.230367	PCF11
6786044	23	19	16	1.3725	0.378724	0.3725	1.3725	0.162665	FIGNL1
6813877	36	28	24	1.37241	0.342915	0.372413	1.37241	0.138734	ZNF367
6917981	56	53	49	0.728743	0.213145	0.271257	1.37223	0.101573	DDOST
6912098; 6920121	40	27	26	1.37216	0.37704	0.372157	1.37216	0.161809	COQ3
6993431	81	62	58	1.37074	0.412276	0.370744	1.37074	0.184257	CEP57
6872530	36	36	27	1.37067	0.411742	0.370672	1.37067	0.183993	C9orf46
6783744	54	42	41	0.72959	0.114687	0.27041	1.37063	0.00919147	SPOP
6861354	116	83	72	0.729704	0.241555	0.270296	1.37042	0.131574	PDGFRB
6969837	17	17	12	0.729869	0.196307	0.270131	1.37011	0.0844009	P2RY6
6963857; 6970850	138	118	103	0.729891	0.230786	0.270109	1.37007	0.120922
6913196	100	84	79	1.36987	0.528539	0.369872	1.36987	0.242025	NCBP1
6808948; 6808949; 6808950; 6815034; 6815036	44	28	23	1.36986	0.281376	0.369862	1.36986	0.0943427	DHFR
6802525; 6802526; 6802527; 6802528; 6802529	93	76	61	0.730588	0.240397	0.269412	1.36876	0.131209	C14orf133
6885585	40	32	27	1.36816	0.533611	0.368156	1.36816	0.245118	FCN2
6781209	24	24	24	0.731753	0.172279	0.268247	1.36658	0.0597292	MFAP3
6813187	93	79	56	1.366	0.36072	0.366003	1.366	0.155137	SEMA4D
6942892	44	34	21	1.36584	0.429006	0.365841	1.36584	0.196895	C7orf26
6819311	65	53	42	1.36564	0.376236	0.365645	1.36564	0.165563	MPHOSPH8
6995076	96	68	63	0.732417	0.200603	0.267583	1.36534	0.0911189	VPS11
7018590; 7018591	56	44	36	1.36497	0.483999	0.36497	1.36497	0.225403	HDAC8
6871515	18	18	12	0.732721	0.172092	0.267279	1.36478	0.0601975	TMEM109
6856238	22	22	12	1.36467	0.199883	0.364668	1.36467	0.0340451
6916147	28	26	23	1.36442	0.211862	0.364423	1.36442	0.0427074	MAGOH
6978229; 6984314; 6984315	67	65	52	0.732915	0.252604	0.267085	1.36442	0.145181	MMP2
6837368	48	46	31	0.732934	0.215901	0.267066	1.36438	0.108046	NAGA
6881771; 6881772; 6881773; 6881774; 6881775; 6881776; 6881777; 6881778; 6881779; 6891625; 6891626; 6891630; 6891634	60	44	36	0.732953	0.182186	0.267047	1.36434	0.0713525	PCSK2
6886016	53	52	47	1.36368	0.395239	0.363681	1.36368	0.178746	PSMD5
7012843	98	69	56	0.733615	0.249318	0.266385	1.36311	0.142658	GDPD2
6946778	40	40	40	1.36254	0.359997	0.362543	1.36254	0.15695	MAD2L1
6883526; 6883527; 6883528; 6893393; 6893397	35	23	15	1.36253	0.507477	0.362531	1.36253	0.237497	PFDN4
6962742	68	51	41	1.36226	0.785186	0.362259	1.36226	0.322268	NARS2
6839897	49	48	38	1.36197	0.390664	0.361971	1.36197	0.177079	B3GNT5
7017533	24	20	19	1.3617	0.386184	0.361703	1.3617	0.17448	CETN2
6969255; 6969256	68	52	50	1.36148	0.320038	0.361475	1.36148	0.129348	EED
6751763	28	24	17	1.3614	0.541464	0.361404	1.3614	0.25224	FAM174A
6884750	130	110	93	0.734543	0.224704	0.265457	1.36139	0.118729	ITGA8
6832302	65	59	47	0.734799	0.200586	0.265201	1.36092	0.093063	PARVG
6970445	38	28	18	0.734997	0.179344	0.265003	1.36055	0.0697541	LYVE1
6870738	60	44	22	0.735194	0.303511	0.264806	1.36019	0.191474	PNLIP
6775329	68	58	51	1.35996	0.393327	0.359957	1.35996	0.180054	C19orf6
6869517; 6872941; 6872954	102	82	78	1.3599	0.393031	0.359899	1.3599	0.179912	EXOC6
6749937	82	50	48	1.35954	0.425386	0.359537	1.35954	0.198999	FASTKD2
6806831; 6812986; 6812992; 6812995; 6812996; 6812999; 6813001; 6813004	34	24	17	0.735625	0.26139	0.264375	1.35939	0.155908	RNF144B
6791532	58	57	38	1.35932	0.431607	0.359322	1.35932	0.202558	MPP2
6977025	22	20	15	1.35917	0.344701	0.359169	1.35917	0.148712	LSM4
6788702	55	43	42	1.35847	0.382347	0.358469	1.35847	0.174239	COPS3
6832259; 6837452	34	32	28	1.35845	0.399391	0.358451	1.35845	0.184727	TSPO
6791465	32	23	19	1.35819	0.505079	0.358191	1.35819	0.239107	PSMC3IP
6803161	61	61	61	0.73681	0.186483	0.26319	1.3572	0.0790722	LGMN
6750351	68	55	49	0.737034	0.243851	0.262966	1.35679	0.14043	ATIC
6884351	36	22	19	1.35676	0.368604	0.356762	1.35676	0.166553	SUV39H2
6929728	68	44	42	1.35596	0.405538	0.355956	1.35596	0.190043	SPDYA
6770901	44	36	36	1.35537	0.314349	0.355369	1.35537	0.129134	TSPAN8
6892899	20	20	15	0.737852	0.240186	0.262148	1.35528	0.13754	PI3
6907624	42	35	27	1.35526	0.3248	0.355259	1.35526	0.137027	CD2
6810548; 6816327	68	52	45	1.355	0.341325	0.354998	1.355	0.149157	EMB
6817367	16	15	13	1.35495	0.294757	0.354953	1.35495	0.114252	CHCHD1
6995083	32	28	18	1.35492	0.358936	0.354923	1.35492	0.161376	TRAPPC4
6797090; 6802888	41	41	21	0.73806	0.22614	0.26194	1.3549	0.123369	FLRT2
6870891; 6870892	40	32	32	1.35455	0.392248	0.354554	1.35455	0.183024	FAM45A
6880906	29	19	14	1.35382	0.45352	0.353817	1.35382	0.217649	DTWD1
6957059	24	24	18	0.738798	0.256178	0.261202	1.35355	0.153956	C3AR1
6925236	47	35	30	1.35349	0.481085	0.353487	1.35349	0.23124	UTP11L
6835776	40	32	27	1.3531	0.496051	0.353099	1.3531	0.238288
6785177; 6785178; 6785179; 6785180; 6785181; 6785182; 6792483	44	36	29	1.35308	0.403939	0.353079	1.35308	0.191035	SAP30BP
6955501	48	34	25	1.35271	0.38017	0.35271	1.35271	0.176763	IQSEC1
6933627	40	28	15	1.35162	0.460932	0.351623	1.35162	0.222776	OASL
6940611; 6940612; 6940613; 6940614	57	57	52	0.739889	0.223483	0.260111	1.35155	0.122234	SPARCL1
6802302	55	54	28	1.35095	0.446462	0.350952	1.35095	0.215912	C14orf43
6955347	58	48	44	0.740249	0.189627	0.259751	1.3509	0.0853747	SEC61A1
6857075; 6857076	172	153	151	1.35078	0.530666	0.350782	1.35078	0.254299	SMCHD1
6747638; 6747639; 6747640; 6747641; 6747642; 6756929; 6756932; 6756933; 6756934; 6756935; 6756937; 6756941; 6756942; 7008420	121	101	74	0.740404	0.256493	0.259596	1.35061	0.155746	SULF1
6824610	58	46	38	0.740419	0.289011	0.259581	1.35059	0.184548	NDRG2
6902183	64	49	38	1.35038	0.447461	0.350377	1.35038	0.216804	MCOLN2
6985330	117	109	109	0.740933	0.215367	0.259067	1.34965	0.114506	SF3B3
6951525	57	52	52	0.741262	0.249469	0.258738	1.34905	0.149832	ASNS
6747314; 6756640; 6756641; 6756644	72	56	44	1.34904	0.33322	0.349036	1.34904	0.147442	ATP6V1H
7018220; 7018221	147	143	141	1.34866	0.412931	0.348661	1.34866	0.199235	POLA1
6780996; 6788298	52	48	42	1.34863	0.401714	0.348632	1.34863	0.192735	IRF1
6876570; 6876572; 6876573; 6886199	32	24	22	1.34855	0.417534	0.348552	1.34855	0.201919	ARPC5L
6829647	62	46	42	1.34829	0.436859	0.348291	1.34829	0.212649	MTDH
6779373; 6786636; 6786641; 6786642; 6786643	119	107	104	1.34808	0.3482	0.348079	1.34808	0.158739	XPO1
6959228	28	27	19	1.34794	0.327735	0.34794	1.34794	0.144198	EXOSC5
6985408; 6985409	30	30	29	1.34757	0.405408	0.34757	1.34757	0.19563	CFDP1
6968735; 6968736	93	85	77	0.742194	0.252182	0.257806	1.34736	0.153318	ANPEP
6870613	73	48	35	0.742292	0.202376	0.257708	1.34718	0.101436	HABP2
6799836	65	65	61	1.34708	0.413718	0.347083	1.34708	0.200753	DLD
6831867; 6837083; 6837084	72	52	49	0.742484	0.228789	0.257516	1.34683	0.130175	EIF3EIP
6989933	42	42	34	1.34678	0.290175	0.346783	1.34678	0.116027	SPG21
6754020; 6763011	54	46	32	1.34611	0.510549	0.34611	1.34611	0.248912	C1orf25
6996297	28	28	27	1.3461	0.518453	0.3461	1.3461	0.252206	RAB11A
6892579	56	52	47	0.742915	0.166091	0.257085	1.34605	0.0608281	TGM2
6780266; 6787472	25	16	15	1.34519	0.251895	0.345187	1.34519	0.0852869	NUDCD2
6871377	28	24	24	1.34481	0.395791	0.344807	1.34481	0.191827	POLR2G
6772195	16	16	14	1.34464	0.405376	0.344644	1.34464	0.197612	STX11
6946102	36	28	17	0.743819	0.278795	0.256181	1.34441	0.179078	C7orf46
6907222; 6907223	25	19	14	1.34366	0.578362	0.343657	1.34366	0.276193	C1orf54
6800887	24	20	15	1.34361	0.431136	0.343611	1.34361	0.212729	C14orf147
6917389; 6925690; 6925693; 6925694	68	44	28	1.34334	0.428421	0.343341	1.34334	0.211447	SDC3
6933697; 6933698; 6933699; 6941332; 6941338	223	184	154	1.34312	0.414785	0.343123	1.34312	0.204053	CIT
6775891	49	49	41	1.34295	0.458807	0.342952	1.34295	0.227385	ACTR6
6878012; 6878013; 6887707	56	52	47	1.34261	0.402748	0.342612	1.34261	0.197472	HAT1
6836237; 6836238; 6836239; 6836240; 6836241; 6836242; 6836243	139	128	122	1.34229	0.342585	0.342292	1.34229	0.158862	DDEF1
6771558; 6777922; 6777923; 6777924	67	52	45	1.34189	0.416689	0.341892	1.34189	0.205967	DCTN2
6987244	46	34	29	1.3418	0.431406	0.341796	1.3418	0.214097	CHORDC1
6830165	29	21	16	1.34175	0.302671	0.341752	1.34175	0.129423	EBAG9
6866305	104	91	85	1.34149	0.367699	0.341489	1.34149	0.176518	SPIRE1
6794293; 6794294; 6794295; 6794296; 6799942	56	56	54	1.34132	0.383939	0.341317	1.34132	0.187005	NAMPT
6846440	36	24	22	0.745603	0.183763	0.254397	1.3412	0.083122	TMEM45A
6936600; 6936606; 6936607; 6936608; 6936609; 6936610; 6936611; 6936612; 6936613; 6936614	64	60	59	1.34082	0.406458	0.340824	1.34082	0.200869	ORC5L
6843657	16	12	11	1.34067	0.436121	0.340674	1.34067	0.217358	NMRAL1
6816148; 7009579	116	116	114	1.34062	0.404171	0.340619	1.34062	0.199682	SKIV2L2
6806219; 6806220; 6812324; 6812325; 6812330; 6812333; 6812334; 6812335; 6812336; 6812345; 6812354; 6812357; 6812358	38	36	26	0.746035	0.196544	0.253965	1.34042	0.0981523	FARS2
6929797	57	48	48	0.746078	0.169215	0.253922	1.34034	0.066731	MAEA
6988115	32	24	22	1.34029	0.454357	0.340286	1.34029	0.226947	PUS3
6882666; 6892509	85	60	57	0.746173	0.171809	0.253827	1.34017	0.0697874	RPN2
6810717; 6810718; 6810719; 6810720; 6810721	55	35	23	1.34009	0.435292	0.340088	1.34009	0.217317	AKR1CL2
6824007	60	38	36	1.33969	0.266869	0.339693	1.33969	0.10153	GHITM
6769192; 6775345	28	26	24	1.33943	0.281963	0.339434	1.33943	0.114329	ATP5D
6778057	101	100	88	1.33815	0.399605	0.338146	1.33815	0.19872	DGKA
6795234	30	26	25	1.33782	0.310943	0.337824	1.33782	0.13864	PSMA6
6995393	44	35	32	1.33728	0.400226	0.337276	1.33728	0.199694	REXO2
6916712	44	40	35	0.747827	0.20039	0.252173	1.33721	0.104122	ELOVL1
6854384	28	25	13	1.33717	0.479937	0.337167	1.33717	0.241176	GFER
6942544	80	75	69	1.33706	0.397281	0.337063	1.33706	0.198101
6770509; 6770510; 6776842	126	126	104	1.33682	0.442155	0.336821	1.33682	0.223098	PPP1R12A
6976923; 6976924	60	55	54	0.748097	0.215758	0.251903	1.33672	0.1215	ATP6V1B2
6785793	16	16	15	1.33666	0.36257	0.33666	1.33666	0.176564	H2AFV
6957162	140	121	115	0.748549	0.180947	0.251451	1.33592	0.08232	NCAPD2
6985957	28	28	20	1.33589	0.273947	0.335894	1.33589	0.110075	ANKRD11
6998165; 6998166; 6998167	36	34	27	1.33589	0.438291	0.33589	1.33589	0.22173	MRPS22
6982094	155	99	51	0.749463	0.321718	0.250537	1.33429	0.218064	CYP4V2
6994579; 6994580; 6994581; 6994582; 6994583	44	32	27	1.33415	0.377933	0.334147	1.33415	0.188309	ST3GAL4
6803895	69	45	44	1.33384	0.342513	0.333845	1.33384	0.164856	AKT1
6763146; 7007170	18	18	16	1.33374	0.36548	0.333739	1.33374	0.180581	NPL
6947034; 6954674	55	46	40	1.33352	0.329172	0.333518	1.33352	0.155482	SUCLG1
6989917	44	37	23	1.33348	0.527911	0.33348	1.33348	0.263793	PARP16
6869981	20	20	15	0.74995	0.128008	0.25005	1.33342	0.0253866	KAZALD1
6815797	110	72	66	1.33337	0.375348	0.333375	1.33337	0.187223	KIF2A
6878296	28	20	19	1.3333	0.477103	0.333303	1.3333	0.242402	MTX2
6949814	36	32	30	1.33324	0.289347	0.333244	1.33324	0.12472	CDCA3
6986692; 6986695; 6986696; 6986697; 6986698; 6986699; 6986700; 6986701; 6986702; 6986703; 6986704	43	36	33	1.33318	0.409812	0.333176	1.33318	0.20811	DCUN1D5
6983331	28	28	24	1.33299	0.644099	0.332985	1.33299	0.302585	SLC35E1
7012681; 7012682; 7012683; 7012684; 7018315	49	45	43	0.750633	0.190501	0.249367	1.33221	0.0952664	MSN
6768866	24	24	24	1.33194	0.358001	0.331936	1.33194	0.176913	SNRPD3
6899683; 6907183	42	32	26	1.33189	0.329579	0.331885	1.33189	0.156968	CTSS
6897762; 6897769; 6897770; 6897771; 6897772; 6897773; 6897774; 6897775; 6905357	65	61	56	1.33164	0.400891	0.331639	1.33164	0.204046	EIF2A
6917513; 6917514; 6927918	34	27	23	1.33129	0.281163	0.331287	1.33129	0.119343	TRSPAP1
6864564	48	48	47	1.33124	0.356965	0.33124	1.33124	0.176721	ETF1
6934177	47	39	37	1.33107	0.306996	0.331072	1.33107	0.140422	RNF34
6901498; 6909529; 6909533; 6909537; 6909541	58	44	32	1.33083	0.484493	0.330832	1.33083	0.247353	PPA2
6956762	60	60	46	0.752081	0.191469	0.247919	1.32964	0.0976901	ALOX5
6986648	50	50	36	1.32898	0.463608	0.328985	1.32898	0.23897	CASP1
6807169; 6813319	60	52	44	0.752499	0.258804	0.247501	1.3289	0.169454	C5orf25
6769235; 6775385	65	59	42	1.32806	0.26278	0.328055	1.32806	0.105942	CSNK1G2
6754798	24	24	24	1.32749	0.476558	0.327493	1.32749	0.245977	CREG1
6824763	68	48	36	0.753353	0.336127	0.246647	1.3274	0.231538	SLC7A8
6871295	34	22	19	0.753445	0.293206	0.246555	1.32724	0.200204	OTUB1
6817617	40	27	18	1.32606	0.40557	0.326058	1.32606	0.210713	PPIF
6941040	68	51	44	0.754259	0.222456	0.245741	1.3258	0.134651	NOC4L
6784412; 6791682	127	103	83	1.32533	0.424599	0.325331	1.32533	0.221776	FMNL1
6967096	33	33	28	1.32495	0.350148	0.324946	1.32495	0.176698	SPTY2D1
6866504	79	67	58	1.32439	0.399657	0.324391	1.32439	0.208489	C18orf54
6859800; 6864375	74	55	50	1.32399	0.350777	0.323987	1.32399	0.177841	IWS1
6996444	40	39	22	1.3232	0.311672	0.323204	1.3232	0.149868	LACTB
6855062	78	52	30	0.7558	0.214286	0.2442	1.3231	0.127227	C2
6777684; 6777685	100	95	91	1.323	0.371928	0.322998	1.323	0.192576	USP15
6935498; 6943000	67	52	39	1.32293	0.393386	0.322934	1.32293	0.205849	CPSF4
6965982	95	71	68	0.75602	0.189544	0.24398	1.32272	0.0990126	AXL
6980158	60	56	49	1.32265	0.430091	0.322647	1.32265	0.226572	SHCBP1
6995717	64	43	39	1.3223	0.408299	0.322299	1.3223	0.214948	ACAT1
6957252	37	37	29	1.32227	0.397994	0.32227	1.32227	0.209046	RAD51AP1
6785079; 6785080; 6785081; 6785082; 6785083; 6785084; 6785085; 6785086; 6785087; 6785088; 6785089; 6785090; 6785091; 6792349	64	46	29	0.756305	0.265916	0.243695	1.32222	0.179719	TTYH2
6878702; 6888316	24	16	16	1.32211	0.543364	0.322109	1.32211	0.276656	YPEL4
6983922	76	60	58	1.32187	0.351054	0.321871	1.32187	0.179605	VPS35
6992225; 6992228	22	22	12	1.3218	0.601632	0.321804	1.3218	0.296365	HYAL3
6907115	31	23	20	1.32176	0.271297	0.321763	1.32176	0.117807	PSMB4
6806707; 6812893	49	40	30	0.756695	0.15791	0.243305	1.32154	0.0616858	GMPR
6892209	40	37	30	1.32114	0.468673	0.32114	1.32114	0.246606	PLAGL2
6975658; 6981899	61	61	35	0.757007	0.237356	0.242993	1.32099	0.152977	SLC7A2
6759248	83	70	67	1.32078	0.304162	0.320781	1.32078	0.145796	NDUFS1
6985851	24	20	12	1.32073	0.399831	0.32073	1.32073	0.211229	COX4NB
6872883; 6872888; 6872889; 6872890; 6872891; 6872892; 6872893; 6872894; 6872895; 6872896; 6872897; 6872898; 6872899; 6872900; 6872901; 6872902; 6872903; 6872904; 6872905; 6872906; 6872907; 6872908; 6872909; 6872910; 6872911; 6872912	77	67	34	1.32026	0.381609	0.320265	1.32026	0.200665	CPEB3
6764351	40	40	39	1.32012	0.38629	0.320123	1.32012	0.203634	FH
6802040	28	24	24	1.31991	0.589127	0.319908	1.31991	0.293558	VTI1B
6762944	84	72	57	1.3197	0.365542	0.319704	1.3197	0.190895	PLA2G4A
6769204	43	34	32	0.757807	0.147294	0.242193	1.3196	0.0500593	NDUFS7
6827203	28	28	19	0.757831	0.239007	0.242169	1.31956	0.155475	RNF219
6972181	38	30	18	1.31933	0.351017	0.319328	1.31933	0.181485	HRAS
6992328	28	28	16	0.757967	0.201837	0.242033	1.31932	0.115235	NICN1
6868017	40	40	37	1.31928	0.278388	0.31928	1.31928	0.125714	RAB3IL1
6988741; 6988742	58	53	34	0.758	0.232007	0.242	1.31926	0.148458	BACE1
6947737	129	99	90	0.75812	0.247663	0.24188	1.31905	0.164371	COPG
6905356	13	13	13	1.31895	0.387689	0.318951	1.31895	0.20534
6831538	32	23	23	0.758191	0.205167	0.241809	1.31893	0.11928	LY6E
6899760	39	32	32	0.758522	0.167752	0.241478	1.31835	0.0750053	TXNIP
6917936; 6917963; 6917964; 6917965; 6917966; 6917967; 6917968; 6926215; 6926217; 6926221; 6926222	122	87	65	0.75874	0.22526	0.24126	1.31798	0.142078	RAP1GAP
6899262	88	83	74	1.31743	0.344261	0.317429	1.31743	0.178249	ADAR
6935124	20	20	13	1.31739	0.451837	0.317391	1.31739	0.2412
6989015	20	20	11	1.31709	0.24395	0.317094	1.31709	0.0968288	IL18
6925080	56	55	48	1.31708	0.385348	0.317081	1.31708	0.205298	SMAP2
6991777; 6998203; 6998206	99	75	64	1.3169	0.452807	0.316902	1.3169	0.242007	CEP70
6972256; 6972257; 6972258	28	28	25	1.31664	0.361852	0.316644	1.31664	0.190769
6970944	40	33	32	1.31637	0.396428	0.316375	1.31637	0.212417	CDR2
6957763	25	17	16	0.759689	0.203991	0.240311	1.31633	0.119389	ARHGDIB
7011039	85	61	54	1.31627	0.422809	0.31627	1.31627	0.227224	UTP14A
6924448; 6924449	23	19	13	1.31624	0.321303	0.316242	1.31624	0.162497	RNF11
7016887	44	36	30	1.31587	0.433936	0.315873	1.31587	0.233329	FAM122B
6890838	35	27	14	1.31562	0.416873	0.315623	1.31562	0.224489	IL1B
6876062; 6876063; 6885775	54	40	39	1.31553	0.427432	0.315534	1.31553	0.230194	PPP2R4
6919320	16	16	11	1.3155	0.288958	0.315496	1.3155	0.137452	PENK
6811117	87	75	71	1.31537	0.387984	0.315373	1.31537	0.208152	TBCE
6846729	32	24	18	1.31493	0.496576	0.314935	1.31493	0.262971	CHMP2B
6749720; 6758926	36	24	21	1.31456	0.24524	0.314565	1.31456	0.0998024	NIF3L1
7016409; 7021443	56	48	25	0.760777	0.292907	0.239223	1.31445	0.207045	FAM70A
6920988	58	58	54	1.31444	0.330003	0.314442	1.31444	0.170334	SMU1
6771954; 6771955; 6771956; 6771957	41	31	31	1.31415	0.774792	0.314145	1.31415	0.342571	PCMT1
6966918	108	87	76	1.31363	0.385525	0.313626	1.31363	0.207965	AP2A1
6934126; 6941736	28	27	25	1.3132	0.361241	0.313202	1.3132	0.192966	VPS29
6753592	146	126	119	1.31316	0.400002	0.313163	1.31316	0.216841	ASPM
6957051	57	36	34	0.761523	0.329343	0.238477	1.31316	0.234503	SLC2A3
6798312; 6803927	89	74	60	1.31291	0.342713	0.312909	1.31291	0.180612	MTA1
6918131	39	31	26	0.762207	0.277981	0.237793	1.31198	0.196157	MFAP2
6845382; 6845383; 6845384; 6845385; 6845386; 6845387; 6845389; 6845390	24	20	17	1.31149	0.249702	0.311489	1.31149	0.106117	FAM162A
6959459; 6966175	35	35	29	1.3112	0.415704	0.311196	1.3112	0.227049	ECH1
6773067	61	61	49	1.31104	0.574125	0.311042	1.31104	0.29399	TRMT11
7015001	30	28	24	0.762767	0.289672	0.237233	1.31102	0.206402	TMEM27
6801112	40	28	23	1.31087	0.371711	0.310873	1.31087	0.201485	FBXO33
6754691	116	115	90	0.763486	0.242807	0.236514	1.30978	0.165008	F5
6881340	76	76	57	1.30976	0.544691	0.309764	1.30976	0.284781	MCM8
6970149	72	60	58	0.763713	0.235219	0.236287	1.30939	0.157559	TPP1
6909083	32	32	21	0.764085	0.196203	0.235915	1.30875	0.114604	UGT8
6749851; 6749852; 6749853; 6749854	20	20	11	1.30874	0.53464	0.308736	1.30874	0.281813	ICOS
6992350	61	44	26	1.30862	0.384336	0.308616	1.30862	0.210992	DALRD3
6767231	182	157	128	0.764275	0.270408	0.235725	1.30843	0.191676	LAMA4
6882333; 6892184	85	68	66	1.30797	0.369398	0.307967	1.30797	0.202225	TPX2
6824893	84	59	49	1.30729	0.406154	0.307291	1.30729	0.224649	CENPJ
6807480; 6813598; 6813600; 6813603; 6813604; 6813610	91	70	41	0.76539	0.23689	0.23461	1.30652	0.160996	NTRK2
6874979; 6874984; 6874985; 6874986; 6874987; 6874988; 6874989; 6874990; 6874991; 6874992; 6874993; 6874994; 6874995; 6874996; 6874997; 6874998; 6874999; 6875000; 6875001; 6884698	96	85	60	1.30645	0.374064	0.306448	1.30645	0.206325	PRKCQ
6982230	152	124	112	0.7656	0.257781	0.2344	1.30617	0.181596
6886743	79	61	53	0.765684	0.311899	0.234316	1.30602	0.22625	STAM2
6884460	58	44	43	1.30599	0.511011	0.305992	1.30599	0.274654	CDC123
6892102	48	32	28	0.765831	0.150922	0.234169	1.30577	0.0603797	PSMF1
6963045	35	26	22	0.765999	0.187396	0.234001	1.30548	0.105888
6854983	20	16	14	0.766253	0.104898	0.233747	1.30505	0.0129292	PFDN6
6997114; 6997115; 6997116; 6997117; 6997118; 6997119; 6997120; 6997121; 6997122; 6997123; 6997124; 6997125	68	67	49	0.766414	0.242597	0.233586	1.30478	0.16781	SLC17A5
6860038	21	20	20	1.30442	0.317909	0.304416	1.30442	0.169143	PAIP2
6806962; 6813112	67	63	54	1.30403	0.362947	0.304026	1.30403	0.201111	NOL8
6819694	53	48	46	0.766915	0.127795	0.233085	1.30393	0.0340833	CTSB
6849622; 6849623; 6849624	92	59	36	1.30391	0.404898	0.30391	1.30391	0.226451	FGD2
6854468; 6854469; 6854470	56	48	41	0.767046	0.192585	0.232954	1.3037	0.113213	ITFG3
6778420	79	78	71	0.76717	0.233374	0.23283	1.30349	0.15922	THOC5
6819177	20	20	13	1.30329	0.261033	0.303287	1.30329	0.122644	C14orf119
6855219	30	20	16	1.30315	0.277807	0.303152	1.30315	0.137585	ZNRD1
6907971	29	21	21	1.30307	0.353717	0.303075	1.30307	0.19577	CD53
6837328	50	38	35	1.30303	0.530723	0.303026	1.30303	0.28401	PMM1
6865112	20	12	12	0.767546	0.170066	0.232454	1.30285	0.0858369	SPINK1
6917495	24	24	24	1.30255	0.341613	0.302546	1.30255	0.187906	ATPIF1
6784039; 6791272	54	45	36	1.30214	0.354219	0.302136	1.30214	0.19684	PSMD3
6974639	71	54	33	0.768192	0.334137	0.231808	1.30176	0.243919	PLAT
6915506	111	95	87	0.768384	0.261334	0.231616	1.30143	0.187732	TEK
6828862; 6828863; 6828864; 6834097	156	139	117	1.30118	0.397825	0.301184	1.30118	0.224502	RNASEN
6966990	66	44	30	1.30118	0.375268	0.301184	1.30118	0.211108	NUCB1
6810421	42	30	27	1.30088	0.247288	0.300883	1.30088	0.111853	MOCS2
6954000	76	68	37	0.768865	0.23345	0.231135	1.30062	0.161067	FAM13A1
6899029; 6899030	38	38	34	1.30028	0.406234	0.300276	1.30028	0.229902	MRPL24
6980964	61	60	54	1.29994	0.372919	0.299936	1.29994	0.210614	POLB
6895836	35	30	26	1.29991	0.419794	0.299907	1.29991	0.237485	E2F5
6766455; 6772677	86	69	38	0.769324	0.363329	0.230676	1.29984	0.262748	SGK1
6881231; 6881232; 6881233; 6890969; 6890974; 6890976	147	103	94	0.769334	0.225654	0.230666	1.29983	0.15334	ATRN
6985848	28	28	18	1.29971	0.467833	0.299714	1.29971	0.260877	GINS2
6756358; 6765224; 6765225	40	28	18	0.769417	0.323152	0.230583	1.29968	0.237755	TMEM206
6806036	23	19	17	1.29966	0.329511	0.299658	1.29966	0.181569	SERPINB9
6873160	166	121	104	0.769583	0.214017	0.230417	1.2994	0.140823	MMS19
6926936	63	46	44	0.769693	0.198241	0.230307	1.29922	0.122668	PGD
6797474; 6803138	80	80	78	1.29918	0.465367	0.299176	1.29918	0.26015	CPSF2
6753179; 6762285; 6762287; 6762288; 6762289	45	42	29	1.29902	0.37474	0.299019	1.29902	0.212453	PPP1R15B
6753005; 6762122	45	38	21	1.29897	0.403835	0.298973	1.29897	0.229548	FAIM3
6854999	32	29	16	1.29894	0.477176	0.298935	1.29894	0.265504	RING1
6961932; 6961933	103	72	63	1.29885	0.36002	0.29885	1.29885	0.203243	C15orf42
6903875; 6903876; 6903877; 6903878; 6903879; 6903880; 6903881; 6903882; 6903883; 6903884; 6903885; 6903886; 6903887	99	79	53	0.770016	0.30198	0.229984	1.29867	0.223153	EVI1
6989086; 6995603	70	58	41	0.77002	0.274763	0.22998	1.29867	0.201292	ARHGAP20
6920707; 6920725; 6920726; 6920727; 6920728	88	77	71	1.29861	0.398068	0.298606	1.29861	0.226586	ORC3L
6925575; 6925576	68	56	37	1.29848	0.873292	0.298482	1.29848	0.366255	LCK
6856695	39	26	26	1.29842	0.38986	0.298419	1.29842	0.222001	NDUFV2
6949716	60	36	19	1.2984	0.544803	0.298398	1.2984	0.291943	FOXJ2
6842552; 6842553; 6842554; 6847319; 6847321	56	46	32	0.77041	0.275953	0.22959	1.29801	0.202707	CXADR
6941734	43	43	26	0.77051	0.25714	0.22949	1.29784	0.18607	RAD9B
6764089	59	51	34	1.29783	0.385127	0.297829	1.29783	0.219665	LY9
6781083	23	16	16	1.29778	0.315616	0.297777	1.29778	0.172718	HINT1
6849524; 6854559	113	93	68	1.29759	0.403887	0.297594	1.29759	0.230615	UHRF1BP1
6751544	56	48	42	1.29743	0.378053	0.297433	1.29743	0.215714	SCLY
6780871; 6780872; 6780873; 6780874	32	28	25	1.29719	0.280026	0.297188	1.29719	0.144279	SAR1B
6899572	74	52	29	0.770909	0.215652	0.229091	1.29717	0.144046	RORC
6871457	80	59	46	1.29709	0.454687	0.297092	1.29709	0.25675	INCENP
6969651	57	41	34	1.29708	0.382156	0.297083	1.29708	0.218465	PHCA
6773525; 6773526	80	52	42	1.29706	0.387861	0.297059	1.29706	0.221871	C6orf182
6747805; 6747806	37	35	34	1.29667	0.290918	0.296672	1.29667	0.153917	RDH10
6871570	32	24	22	1.29664	0.404905	0.296642	1.29664	0.231895	MS4A3
6768867	77	59	42	0.771286	0.185329	0.228714	1.29654	0.108583	GGTLC2
6887703	80	74	67	0.771307	0.24111	0.228693	1.2965	0.171438	SLC25A12
6989294	79	54	29	1.29615	0.609475	0.296152	1.29615	0.313514	PSTPIP1
6795453	22	22	16	0.771692	0.227169	0.228308	1.29585	0.157446	MIA2
6880529; 6880530; 6880531; 6880532; 6880533; 6890248	52	36	35	1.29571	0.297117	0.295708	1.29571	0.159806	NUSAP1
6881820; 6891677	47	29	20	1.29554	0.379322	0.295536	1.29554	0.217956	C20orf72
6792427	84	80	47	0.771922	0.301449	0.228078	1.29547	0.224643	C17orf28
6998670	52	44	36	0.771947	0.209789	0.228053	1.29543	0.138505	DAG1
6780782; 6788016	56	50	33	1.29537	0.432497	0.295367	1.29537	0.247324	MGAT4B
6993848	28	27	25	1.29526	0.303707	0.295263	1.29526	0.165477	EPOR
6964261	31	30	27	0.772151	0.230446	0.227849	1.29508	0.161397	CDIPT
6785307	34	24	23	1.29506	0.327962	0.295057	1.29506	0.184149	BIRC5
6870172	28	18	16	0.772201	0.294929	0.227799	1.295	0.219943	C10orf78
6763520	92	76	65	1.29499	0.379593	0.294987	1.29499	0.218546	DARS2
6960328	32	24	13	0.772276	0.191842	0.227724	1.29487	0.117606	RRAS
7018510	31	31	29	1.2946	0.336476	0.294601	1.2946	0.190638	PDZD11
6791156	42	28	27	0.772945	0.290755	0.227055	1.29375	0.217427	PNPO
6976609	68	48	32	1.29355	0.515168	0.293554	1.29355	0.284399
6855891	51	32	26	1.29354	0.408971	0.293543	1.29354	0.236452	RFTN1
6881267; 6891013; 6891015; 6891016; 6891020; 6891023; 6891024	49	33	29	1.2933	0.322189	0.293302	1.2933	0.181321	SMOX
6847190	48	36	32	1.29329	0.466584	0.293289	1.29329	0.264809	SAMSN1
6813396; 6813397	72	45	29	0.773502	0.198927	0.226498	1.29282	0.127436	DBN1
6842503	107	98	96	1.29256	0.369591	0.292563	1.29256	0.214301	USP25
6820472; 6820473; 6826193; 6826197; 6826198	67	46	24	1.29246	0.38411	0.29246	1.29246	0.22321	EPSTI1
6836795	52	32	27	0.773768	0.19649	0.226232	1.29238	0.12479	PUF60
6804893; 6811084; 6813170	103	99	90	0.773788	0.277422	0.226212	1.29234	0.207419	NID1
6782458; 6782459; 6782460; 6789766; 6789769	20	20	19	1.29232	0.398054	0.292323	1.29232	0.231359	CRK
6879567	58	54	38	0.774001	0.242651	0.225999	1.29199	0.17583
6948815	46	40	36	1.29166	0.418523	0.291656	1.29166	0.242942	TRNT1
6770514; 6776862	20	16	15	1.29156	0.314341	0.291557	1.29156	0.176829	PAWR
6777182	24	22	18	1.29147	0.462561	0.291469	1.29147	0.264308	THAP2
6847952	36	32	19	1.29109	0.562274	0.291089	1.29109	0.302334	RCAN1
6865949	122	110	55	1.2907	0.3218	0.290703	1.2907	0.183166	TCOF1
6779359; 6786625	58	41	40	1.29063	0.364382	0.290627	1.29063	0.212555	CCT4
6960562	79	65	65	1.29013	0.358357	0.290132	1.29013	0.20908	ZDHHC13
6785663	69	43	42	0.775193	0.209273	0.224807	1.29	0.141359	MTMR3
6891880	19	14	13	0.775251	0.189862	0.224749	1.2899	0.118257	CD93
6896609	58	36	36	1.28972	0.62231	0.289715	1.28972	0.32077	ACTL6A
6869407	53	53	46	1.28971	0.284914	0.289713	1.28971	0.154614	RPP30
6848940	56	56	52	1.28964	0.302464	0.289644	1.28964	0.169128	RIOK2
6912885	35	30	29	1.28963	0.322489	0.289633	1.28963	0.184562	CHMP5
6805450; 6811767	41	25	22	1.28954	0.418729	0.289543	1.28954	0.244631	C6orf62
6885287	52	44	41	1.28952	0.397367	0.289518	1.28952	0.233126	MASTL
6759468	54	36	31	1.28949	0.33643	0.289489	1.28949	0.194764	LANCL1
6990416; 6996762; 6996765	150	106	101	0.7758	0.195408	0.2242	1.28899	0.12562	NEDD4
6904979; 6904980; 6904981; 6904982; 6904983; 6904984; 6904985; 6904986; 6904987; 6904988; 6904989; 6904990; 6904991; 6904992	38	30	20	1.28833	0.386937	0.288326	1.28833	0.228091	SETD7
6960488; 6960489; 6960490; 6960491; 6960492; 6960493	74	60	57	1.28827	0.385269	0.28827	1.28827	0.22716	GTF2H1
6749163	97	72	69	1.28804	0.301605	0.288042	1.28804	0.169781	WDR75
6822167; 6822168; 6822169; 6827862; 6827863; 6827866; 6827871	74	48	46	0.776403	0.226397	0.223597	1.28799	0.161667	MBNL2
6750105; 6750109; 6750125; 6750126; 6750127; 6750128; 6750129; 6750130; 6750131; 6750132; 6750133; 6750134; 6759443; 6759444; 6759446; 6759448	106	70	36	0.776495	0.222004	0.223505	1.28784	0.157025	MAP2
6983145; 6983146; 6983147; 6983148; 6983149; 6983150; 6983151; 6983152; 6983153	66	62	50	1.28776	0.727478	0.287758	1.28776	0.346216	GATAD2A
6890298	84	76	72	1.28756	0.649083	0.287565	1.28756	0.328871	TMEM87A
6911925	64	48	46	1.28729	0.330456	0.287289	1.28729	0.192322	NBN
6962935; 6969807	40	32	32	1.28708	0.437768	0.287084	1.28708	0.255979	UCP2
6855202; 6855218	20	20	12	1.28708	0.454823	0.287081	1.28708	0.263957	PPP1R11
6989437	47	35	29	0.777034	0.234929	0.222966	1.28695	0.17129	UBL7
6755896; 6764800; 6764801; 6764803	27	27	15	1.28692	0.405572	0.286924	1.28692	0.239642	DUSP10
6749392; 6749393; 6749394; 6749395; 6749396; 6749398; 6749399; 6749400; 6749401; 6749402; 6749403; 6758606; 6758608	97	89	54	1.28692	0.464389	0.28692	1.28692	0.268339	STAT4
6871206	63	47	37	1.28662	0.332654	0.286625	1.28662	0.194445	PPP2R5B
6984909; 6984910; 6984911; 6984912; 6984913; 6984914; 6984915	20	20	16	0.77737	0.27623	0.22263	1.28639	0.210134	CMTM4
6819147	57	36	32	0.777592	0.420475	0.222408	1.28602	0.298422	OXA1L
6768990	38	34	31	1.28535	0.343256	0.285347	1.28535	0.202904	UBE2G2
6869070; 6869072; 6872581; 6872582	100	65	59	1.28512	0.370447	0.285119	1.28512	0.22075	UHRF2
6870967	44	44	42	0.778298	0.245198	0.221702	1.28485	0.182951	NDUFV1
6899033	23	23	20	1.28481	0.328793	0.284815	1.28481	0.193178	ISG20L2
6869577	87	83	80	1.28466	0.424051	0.284661	1.28466	0.251018	HELLS
6870166; 6870167	102	86	81	1.2846	0.354479	0.284598	1.2846	0.211027	SLK
6880322; 6880323; 6880324; 6880325; 6880326; 6880327; 6880328; 6880329; 6880330; 6880331; 6890057; 6890058	56	40	32	1.28457	0.436684	0.284573	1.28457	0.257308	SPRED1
6939358; 6939359; 6939360; 6939361; 6939362; 6939363; 6939364; 6939365; 6939366; 6939367; 6939368; 6939369; 6939370; 6939371	31	20	19	0.778497	0.157685	0.221503	1.28453	0.0800522	IGFBP7
6788380; 6788381; 6788382	88	63	32	1.2845	0.378892	0.284504	1.2845	0.226361	TNIP1
6777305	46	44	38	1.28428	0.443189	0.284275	1.28428	0.260621	YEATS4
6772409	94	94	47	0.779021	0.249134	0.220979	1.28366	0.187542	KIAA1244
6987374	113	99	86	0.779103	0.221188	0.220897	1.28353	0.158974	SLC44A2
6747497; 6756806	60	46	45	1.28319	0.519599	0.283187	1.28319	0.292874	SGK3
6763972	68	68	61	1.28297	0.417808	0.282971	1.28297	0.249116	NUF2
6853948	36	23	21	1.28281	0.408476	0.28281	1.28281	0.244358	PDCD2
6780983	60	39	35	1.28272	0.415062	0.282721	1.28272	0.247888	2008-09-01
6884277; 6894291; 6894292	44	44	31	1.28266	0.342132	0.282663	1.28266	0.204351	TPD52L2
6757994; 6757995; 6757996	91	88	84	1.2825	0.460157	0.282499	1.2825	0.269634	REV1
6834752	48	48	45	1.28163	0.327158	0.281629	1.28163	0.194664	CCT5
6762546	32	29	23	0.780349	0.271121	0.219651	1.28148	0.208925	NR5A2
6957119	34	34	34	1.28124	0.309517	0.281239	1.28124	0.181771	EMG1
6817229	24	22	11	1.28088	0.444805	0.280876	1.28088	0.263871	NKIRAS1
6783297; 6790545	117	87	83	1.28079	0.437876	0.280794	1.28079	0.260676	TRIM37
6763623; 6763624	40	39	27	0.780847	0.276013	0.219153	1.28066	0.2136	FMO1
6992363; 6992364; 6992365	40	36	30	0.780851	0.482068	0.219149	1.28065	0.324698	SLC25A20
6984953	44	38	27	1.28052	0.38444	0.280516	1.28052	0.232794	TRADD
6867776; 6867777; 6867778	55	36	28	1.28046	0.287869	0.280464	1.28046	0.16496	RELA
6820372	48	44	36	1.28041	0.446486	0.280412	1.28041	0.264988	NUFIP1
6755700; 6764634	48	32	26	0.781236	0.197228	0.218764	1.28002	0.133673	C1orf55
6819510; 6825113	59	52	48	1.28	0.367688	0.279998	1.28	0.223176	CAB39L
6807266; 6813436; 6813443; 6813446	20	16	14	1.27994	0.317179	0.279945	1.27994	0.188725	PCBD2
6936759	40	32	32	1.27987	0.326161	0.279872	1.27987	0.195424	RHEB
6919152; 6919153	48	36	36	0.781383	0.228332	0.218617	1.27978	0.169169	GNB1
6873408	45	40	30	0.78142	0.246707	0.21858	1.27972	0.187812	CUEDC2
6947586; 6955182	81	67	64	1.27967	0.330648	0.279671	1.27967	0.198825	ADD2
6888002	40	39	29	1.27943	0.402943	0.27943	1.27943	0.244006	PRKRA
6942737	80	50	40	1.27923	0.376566	0.279228	1.27923	0.229192	TTYH3
6845553	23	23	13	1.27916	0.398421	0.279159	1.27916	0.241757	ADPRH
6831606	55	51	35	1.27887	0.360387	0.278867	1.27887	0.219525	GSDMDC1
6784236	113	90	84	1.27886	0.272805	0.278861	1.27886	0.153344	ATP6V0A1
6844310	48	38	28	1.27877	0.378021	0.278774	1.27877	0.230422	SLC25A1
6909509	55	55	51	0.782219	0.237448	0.217781	1.27841	0.179526	NPNT
6775561; 6775572; 6775573	108	94	57	0.782408	0.288741	0.217592	1.27811	0.225548	ALDH1L2
6814376; 7009338	81	57	38	1.278	0.496964	0.277998	1.278	0.287947	CEP72
6892393	36	27	24	0.782631	0.202317	0.217369	1.27774	0.141323	EIF6
6750942	32	31	21	1.27745	0.318292	0.277453	1.27745	0.191687	MRPL44
6959004	42	30	17	0.782924	0.306184	0.217076	1.27726	0.239171	ERCC1
6792129	195	150	104	0.783299	0.2387	0.216701	1.27665	0.181982	ABCA5
6798153; 6798158; 6798159; 6798160; 6798161; 6798162; 6798163; 6798164; 6798165; 6798166; 6798167; 6798168; 6798169; 6798170; 6798171; 6798172; 6798173; 6798174; 6798175; 6798176; 6798177; 6798178; 6803797; 6803798; 6803799; 6803800; 6803805	76	71	63	1.27656	0.351258	0.276564	1.27656	0.215538	RCOR1
6937334	76	64	57	0.783425	0.241749	0.216575	1.27645	0.185162	NOL14
6941801; 6941837	81	65	63	1.27643	0.362289	0.276433	1.27643	0.222727	RSRC2
7020802	24	20	17	1.27635	0.245048	0.276352	1.27635	0.129713	TLR7
6939830	61	38	33	0.783526	0.202512	0.216474	1.27628	0.142547	GC
6891111	72	56	52	1.27626	0.341007	0.276261	1.27626	0.208932	TRMT6
7015375	56	48	41	0.783556	0.209964	0.216444	1.27623	0.151303	CLCN5
6939985	46	40	36	0.783622	0.19511	0.216378	1.27612	0.133714	NAAA
6976490; 6982783; 6982784	28	20	17	1.276	0.450857	0.276	1.276	0.270213	C4orf27
6785642	71	63	50	1.27597	0.349021	0.275966	1.27597	0.214564	SEC14L2
6791626	32	24	16	1.27593	0.339496	0.275935	1.27593	0.208173	CCDC43
6770201; 6770202; 6770203; 6770204; 6776482; 6776488	46	32	29	1.27575	0.316798	0.275745	1.27575	0.192037	KITLG
6988112; 6988113	129	93	59	0.78398	0.19924	0.21602	1.27554	0.139134	CDON
6820241; 6825901	62	39	34	1.27552	0.376648	0.275521	1.27552	0.232235	SUCLA2
6858784; 6863298	91	71	66	1.27544	0.379571	0.275441	1.27544	0.234022	THOC1
6841372	113	81	78	1.27529	0.343215	0.275287	1.27529	0.211252	KIAA1524
6790087	25	25	19	1.27526	0.304543	0.275257	1.27526	0.183042	C17orf42
6855706	40	30	17	1.2751	0.371205	0.275105	1.2751	0.229312	SRF
6978314	39	35	30	0.784261	0.199348	0.215739	1.27509	0.139576	HERPUD1
6950582; 6957829; 6957830	24	16	13	1.27466	0.355787	0.274663	1.27466	0.22006	MGST1
6800968; 6800969; 6800970	42	32	27	1.27452	0.349375	0.274517	1.27452	0.216011	MBIP
7018671	24	16	14	0.784638	0.13096	0.215362	1.27447	0.0500383	RNF12
6903190	48	36	30	1.2744	0.664829	0.2744	1.2744	0.339899	IMPA1
6901592	189	169	163	1.27431	0.4277	0.274314	1.27431	0.260641	CENPE
6846010	74	70	41	1.27421	0.431978	0.274209	1.27421	0.262787	CD96
6938007	89	79	67	0.784809	0.24421	0.215191	1.2742	0.189112	GPR125
6867972	53	32	24	1.27413	0.409351	0.274133	1.27413	0.251532
6942753	113	107	63	1.27402	0.48779	0.274024	1.27402	0.287137	CARD11
6964036; 6964037; 6971043; 6971056; 6971057; 6971065; 6971069; 6971070; 6971071	73	64	58	1.27402	0.281748	0.274016	1.27402	0.165387	PRKCB1
6773504	60	40	26	0.784939	0.242592	0.215061	1.27399	0.18767	SMPD2
6917180; 6925372	139	93	81	1.27389	0.381072	0.27389	1.27389	0.236152	CLSPN
6812178	70	48	34	1.27384	0.411547	0.27384	1.27384	0.2529	SERPINB1
6929301; 6936726	103	82	45	0.785145	0.233851	0.214855	1.27365	0.179108	SLC4A2
6870697; 6870698; 6870699; 6870700; 6870701; 6870702; 6870703; 6870704; 6870705; 6870706; 6870707; 6870708; 6870709; 6870710; 6870711; 6870712; 6870713; 6870714; 6874024; 6874036; 6874038; 6874040; 6874047; 6874054; 6874338; 6874339; 6874340; 6874341; 6874342; 6874343	170	142	132	0.78518	0.277291	0.21482	1.27359	0.219255	ATRNL1
6781975	28	28	15	1.27339	0.474011	0.273387	1.27339	0.282053	TMEM107
6902764; 6910920; 6910921	32	25	19	0.785312	0.216541	0.214688	1.27338	0.160735	PTGER3
6795784	16	14	14	1.27335	0.42128	0.273349	1.27335	0.258217	ARF6
6766649	140	120	111	0.785342	0.244796	0.214658	1.27333	0.190275	MED23
6964285	36	28	14	1.27333	0.430348	0.273329	1.27333	0.26267
6868356; 6868359; 6868360; 6868361; 6868362; 6868363; 6868364; 6868365; 6868366; 6871791; 6871795; 6871806; 6871812; 6871813	40	24	20	0.785398	0.153608	0.214602	1.27324	0.0811946	GNAQ
6769138	41	38	35	0.785753	0.165019	0.214247	1.27266	0.0970887	BSG
6792657	24	20	16	0.785757	0.197465	0.214243	1.27266	0.138969	LGALS3BP
6983799	95	73	69	0.785774	0.22412	0.214226	1.27263	0.169573	CD97
6961896; 6968667	35	21	20	1.27262	0.437364	0.272618	1.27262	0.266537	ISG20
6777073; 6777074	27	27	22	1.27253	0.269919	0.272534	1.27253	0.156322	GLIPR1L1
6750547; 6750548	33	25	24	1.27239	0.31015	0.272385	1.27239	0.189907	CTDSP1
6783056	68	48	44	1.27231	0.358916	0.272313	1.27231	0.224013	DDX52
6908095	47	33	29	0.785977	0.233023	0.214023	1.2723	0.179189	GNAI3
6778506; 6778507	57	51	41	1.27228	0.422156	0.272282	1.27228	0.25947	DBNL
6784399	47	41	26	1.27223	0.334857	0.272231	1.27223	0.208115	ACBD4
6885489; 6901410	31	31	20	0.78604	0.149693	0.21396	1.2722	0.0764554	AGPAT2
6865723; 6865724; 6865725; 6865726; 6865727; 6865728; 6865729; 6865730; 6865731; 6865732; 6865733; 6865734	32	32	25	0.786148	0.179913	0.213852	1.27203	0.11729	MARCH3
6814364	60	60	53	1.27202	0.34752	0.272022	1.27202	0.216887	TRIP13
6886204	38	34	34	1.27195	0.273661	0.271947	1.27195	0.160176	PPP6C
6779694; 6779695; 6779696; 6779697; 6779698; 6779699; 6779700; 6779701; 6779702; 6779703; 6779704; 6779705	78	74	72	1.27164	0.333492	0.271641	1.27164	0.207669	SMEK2
6976901; 6976916; 7008636	60	37	28	0.78644	0.251997	0.21356	1.27155	0.198367	LPL
6800082	59	41	37	1.2715	0.412014	0.271504	1.2715	0.254958	BZW2
6824901; 6824902; 6824910; 6824911; 6824912; 6824913; 6824914	58	50	49	1.2714	0.553696	0.2714	1.2714	0.31201	PSPC1
6985361	44	36	26	1.27119	0.357093	0.271191	1.27119	0.223795	MLKL
6770160; 6776425	28	25	18	0.786769	0.237723	0.213231	1.27102	0.184867	DUSP6
6779688; 6779689; 6779690; 6779691; 6779692; 6786940; 6786942	121	107	105	1.27102	0.420702	0.271017	1.27102	0.259722	PNPT1
6788264; 6788265; 6788266; 6788267	90	69	68	1.27093	0.342666	0.270927	1.27093	0.214576	HSPA4
6847823	91	71	66	1.2707	0.461098	0.270703	1.2707	0.278574	C21orf66
6978872; 6978873	24	18	15	0.787	0.273572	0.213	1.27065	0.218112	PSKH1
6763235	77	61	47	0.787004	0.26567	0.212996	1.27064	0.211354	QSOX1
6815539	48	48	25	0.787057	0.240981	0.212943	1.27056	0.188442	OCLN
6955228	61	57	49	0.787495	0.275637	0.212505	1.26985	0.220365	ANXA4
6945324; 6945325	36	36	36	1.26968	0.362565	0.26968	1.26968	0.228495	BPGM
7018993; 7018994	76	52	50	1.2695	0.476399	0.269504	1.2695	0.285795	CHM
6754143	66	52	49	0.787729	0.192293	0.212271	1.26947	0.134819	RNASEL
6929098	16	16	15	1.26943	0.509837	0.269428	1.26943	0.298591	TMEM60
6988672	63	47	44	0.787826	0.152332	0.212174	1.26932	0.0818344	C11orf60
6769735; 7003325	112	97	72	1.26928	0.48438	0.26928	1.26928	0.28913
6911089	48	48	45	0.788106	0.174797	0.211894	1.26887	0.112712	PKLR
6832923; 6832924; 6838196; 6838198	102	96	85	0.788132	0.242735	0.211868	1.26882	0.191376	TMEM16F
6951440; 6951441; 6951442	81	79	69	0.788181	0.227954	0.211819	1.26874	0.176389	SLC25A13
6859937; 6864495	32	20	13	1.26859	0.202868	0.268587	1.26859	0.0927601	SRP19
6753083; 6762171	59	59	45	0.788532	0.325853	0.211468	1.26818	0.258179	SLC41A1
6878720	33	25	18	1.26817	0.217165	0.268174	1.26817	0.108436	PRG3
6925592; 6925593	56	55	52	1.26814	0.439282	0.268144	1.26814	0.270794	KPNA6
6972178	37	36	31	0.788583	0.17023	0.211417	1.2681	0.107128	RNH1
6891336; 6891337; 6891338; 6891339	112	108	77	0.788721	0.262985	0.211279	1.26788	0.210876	JAG1
6932118	51	43	40	1.26787	0.395144	0.267866	1.26787	0.248919	STAP1
6904301	86	78	51	1.26785	0.439305	0.267855	1.26785	0.271022	BBS7
6960274	38	29	27	1.26782	0.40217	0.267817	1.26782	0.252728	JOSD2
6830506; 6835797; 6835798	202	179	169	0.788761	0.234189	0.211239	1.26781	0.183528	COL14A1
6971437; 6971438; 6971439; 6971440; 6971441; 6971442; 6971443; 6971444; 6971445	30	20	19	1.2678	0.344928	0.2678	1.2678	0.218758	RGS10
6965206; 6965207; 6965208	35	24	20	1.26767	0.314032	0.267673	1.26767	0.197003	TSPAN4
6820563	53	40	28	1.26766	0.468277	0.267657	1.26766	0.283804	MTRF1
6786046	88	74	69	0.789114	0.39095	0.210886	1.26724	0.294798	GRB10
6901196	20	19	14	1.2671	0.419587	0.267105	1.2671	0.262196
6868098; 6868099; 6868100; 6868101; 6868102; 6868103; 6868104; 6868105	81	65	59	1.26706	0.448721	0.267056	1.26706	0.275872	MS4A6A
6780855	72	65	62	1.26696	0.417934	0.266964	1.26696	0.261486	CLK4
6898775; 6906387	70	66	62	1.26695	0.446286	0.26695	1.26695	0.274867	PLRG1
6990948; 6997402	92	92	88	1.26684	0.37977	0.266838	1.26684	0.241143	TTK
6906814; 6906815; 6906816	37	27	16	0.789473	0.229286	0.210527	1.26667	0.179261	MTX1
6901737	41	28	17	0.789548	0.382107	0.210452	1.26655	0.290897	ADH6
6900990; 6908846; 6908850	28	28	28	1.26649	0.268262	0.266485	1.26649	0.160263	GCLM
6763014; 6763017; 6763018; 6763019; 6763020; 6763021	36	32	28	1.26641	0.381086	0.266408	1.26641	0.242253	RNF2
6885624	50	40	40	0.789726	0.12121	0.210274	1.26626	0.0413888	CEL
6896038	112	77	61	1.26609	0.429989	0.266086	1.26609	0.268017	HLTF
6784400	20	20	18	0.789923	0.223378	0.210077	1.26595	0.173493	HEXIM1
6940347; 6940348; 6940349	68	48	45	0.790011	0.198271	0.209989	1.2658	0.144777	LIN54
6941187	67	56	47	1.26571	0.458122	0.26571	1.26571	0.280958	SSH1
6832079; 6832080; 6832081; 6832082; 6832083; 6832084; 6832085	62	44	40	0.790072	0.234204	0.209928	1.26571	0.185034	ADSL
6881341; 6891114	52	40	30	1.2657	0.365168	0.265702	1.2657	0.233424	CRLS1
6971291	39	35	34	1.26551	0.295041	0.265506	1.26551	0.184088	PPP4C
6883132; 6892985	47	34	20	1.2655	0.496364	0.265499	1.2655	0.296364	CD40
6996228	68	60	58	0.790259	0.202062	0.209741	1.26541	0.149634	PIAS1
6876740; 6876741; 6876742; 6876743; 6876744; 6876745; 6876746; 6876747; 6876748; 6876749; 6876750; 6876751; 6876752; 6876753; 6876754; 6876755; 6876756; 6876757; 6876758; 6876759; 6876760; 6876761; 6876762; 6876763; 6876764; 6876765; 6876766; 6876767; 6876768; 6876769; 6876770; 6876771; 6876772; 6876773; 6886331; 6886333; 6886336; 6886339; 6886340; 6886344; 6886347; 6886350	95	67	63	1.26535	0.525568	0.265353	1.26535	0.306819	ARHGAP15
6820219; 6825883	32	32	26	1.26514	0.349817	0.265137	1.26514	0.224246	P2RY5
6856221; 6856222	35	23	19	0.790509	0.232742	0.209491	1.26501	0.184033	M6PRBP1
6901747	36	23	22	1.26493	0.290141	0.264929	1.26493	0.180594	ADH5
6836999	38	30	16	0.790839	0.220952	0.209161	1.26448	0.171912	RABL4
6849347	36	27	18	0.790841	0.236068	0.209159	1.26448	0.187805	C16orf42
6992347	114	90	78	0.790882	0.189825	0.209118	1.26441	0.13531	QARS
6801703	28	28	22	1.26406	0.421209	0.264059	1.26406	0.26536	TRMT5
6840849	24	24	13	1.26384	0.353219	0.263844	1.26384	0.227541	CD80
6944380; 6951933	92	84	75	0.791285	0.19274	0.208715	1.26377	0.13943	MET
6899250	37	33	23	1.26375	0.312286	0.263749	1.26375	0.199174	PYGO2
6898010	101	96	77	0.791355	0.254787	0.208645	1.26365	0.206422	MME
6966934	40	36	31	0.791407	0.238175	0.208593	1.26357	0.19057	RCN3
6917696; 6926046	55	35	34	1.26334	0.652219	0.26334	1.26334	0.343195	C1orf63
6861722	37	37	35	1.2632	0.425458	0.263198	1.2632	0.268083	PSMG2
6775758	47	47	47	1.2632	0.362814	0.263195	1.2632	0.234095	HSP90B1
6985392	38	24	24	0.791701	0.202004	0.208299	1.2631	0.151232	CTRB1
6912820; 6920947; 6920952; 6920953	92	80	69	0.791839	0.310319	0.208161	1.26288	0.251175	ACO1
6759297	24	24	16	0.792031	0.194136	0.207969	1.26258	0.142027	KLF7
6817393; 6823141; 6823143; 6823144	95	95	90	0.792133	0.299054	0.207867	1.26241	0.243502	VCL
6792122	190	169	131	0.792205	0.289223	0.207795	1.2623	0.236236	ABCA9
6807998; 6814158; 6814159	96	89	82	1.26227	0.409485	0.262272	1.26227	0.260926	NSUN2
6960621; 6967284	60	48	36	1.2622	0.462694	0.262203	1.2622	0.285463	HTATIP2
6782812; 6782813	113	82	74	1.26217	0.427376	0.262169	1.26217	0.269793	RHOT1
6782553; 6782554; 6782555	64	55	38	1.26198	0.369801	0.261977	1.26198	0.239339	SLC6A4
6904297	57	48	47	0.792413	0.712095	0.207587	1.26197	0.385329	ANXA5
6885903	36	22	18	1.26158	0.283108	0.261577	1.26158	0.177756	CDK9
6825436	50	46	46	1.2615	0.403746	0.261502	1.2615	0.258593	ESCO2
6934652	20	16	16	1.26132	0.463718	0.261318	1.26132	0.286538	TPST1
6928871; 6936274	92	68	57	0.792866	0.265179	0.207134	1.26125	0.217369	SEMA3A
6775363	16	16	11	1.26091	0.512136	0.260913	1.26091	0.305215	C19orf25
6819842; 6825395; 6825396; 6825397	103	86	75	0.793131	0.299753	0.206869	1.26083	0.245056	INTS9
6854616; 6854617; 6854618	70	56	48	0.793299	0.27142	0.206701	1.26056	0.223163	SRPK1
6789401; 6789402; 6789403; 6789404	30	20	16	1.26039	0.283603	0.260394	1.26039	0.179267	C17orf49
6869889	55	42	25	1.26027	0.346495	0.260274	1.26027	0.226277	CUTC
6916705	33	21	12	1.26014	0.361947	0.260135	1.26014	0.23616	HYI
6767402	48	42	37	1.26003	0.322868	0.260026	1.26003	0.210305	SESN1
6988222	45	37	19	0.793833	0.306208	0.206167	1.25971	0.250381	VSIG2
6943775	131	118	102	1.25962	0.335499	0.259616	1.25962	0.219518	CCDC132
6845147	32	20	17	1.25957	0.28973	0.259566	1.25957	0.185156	PIGX
6993496	54	46	43	1.25948	0.352383	0.259484	1.25948	0.230753	MED17
6977696	24	16	16	1.25948	0.32796	0.259476	1.25948	0.214419	ASF1B
6844598	48	48	46	1.2594	0.294748	0.259402	1.2594	0.189408	RFC4
6846003	33	30	22	1.25932	0.273593	0.259316	1.25932	0.171611	ABHD10
6778560; 6785781; 6785783	115	88	82	1.25919	0.302241	0.259187	1.25919	0.19557	OGDH
6933662	24	16	12	1.25918	0.464764	0.259182	1.25918	0.288537	SFRS9
6868193	44	44	35	1.25917	0.369191	0.259174	1.25917	0.241338	LPXN
6777505	67	56	42	1.25908	0.404502	0.25908	1.25908	0.260926	HELB
7019519	40	24	20	1.25896	0.27919	0.258957	1.25896	0.176827	GLA
6967017	23	16	11	0.794316	0.204181	0.205684	1.25894	0.156881	EMP3
6783359	64	45	45	1.25878	0.395364	0.258781	1.25878	0.256383	SFRS1
6850097; 6850098; 6850099; 6850100; 6850101; 6850102	31	30	29	1.25865	0.370544	0.258648	1.25865	0.242581	CLIC1
6819885	38	30	30	1.25862	0.440972	0.25862	1.25862	0.278778	CCDC25
6831994	28	28	22	1.25861	0.365025	0.258609	1.25861	0.239327	ATF4
6886953	53	37	35	1.25856	0.412667	0.258565	1.25856	0.26547	PSCDBP
6971746	59	41	32	1.25854	0.371502	0.258544	1.25854	0.243232	UROS
7018847	32	32	32	0.794796	0.206103	0.205204	1.25818	0.159712	ITM2A
6790580	65	56	46	0.794847	0.209408	0.205153	1.2581	0.163621	EPX
7016808; 7016809; 7016810; 7016811	32	28	24	0.79494	0.18902	0.20506	1.25796	0.138993	HS6ST2
6856208; 6856209	21	17	14	1.25784	0.465	0.257837	1.25784	0.289622	C19orf10
6902762	42	42	42	1.25771	0.333289	0.257712	1.25771	0.219691	ZRANB2
6786288; 6786289; 6786290; 6786291; 6786292	36	29	23	1.25754	0.480298	0.257539	1.25754	0.295908	ETAA1
6985900	64	60	54	1.25753	0.3138	0.257531	1.25753	0.205913	SLC7A5
6775576; 6775577; 6775578; 6775579; 6775580; 6775581; 6775582; 6775583; 6775584; 6775585	107	65	49	0.795284	0.276316	0.204716	1.25741	0.229384	APPL2
6853248	40	40	31	1.25722	0.385168	0.257224	1.25722	0.252123	TFB1M
6870424; 6870425; 6873747; 6873748; 6873751	83	83	79	0.795564	0.229021	0.204436	1.25697	0.186021	ADD3
6835001	35	31	16	0.795616	0.283956	0.204384	1.25689	0.235832	ANKRD46
6850114	64	58	47	1.2566	0.399407	0.2566	1.2566	0.26029	BAT5
6789484	78	61	35	1.25635	0.339018	0.256347	1.25635	0.22478	NLRP1
6889908	173	148	131	0.796046	0.247964	0.203954	1.25621	0.205392	AQR
6960622; 6967285	77	60	47	1.2562	0.719732	0.256198	1.2562	0.360934	PRMT3
6871161	24	16	15	0.796055	0.341978	0.203945	1.2562	0.275464	DPF2
6931227; 6931228	76	50	41	0.796055	0.249747	0.203945	1.25619	0.207077	FAM114A1
6864702	20	20	13	1.25603	0.787544	0.256025	1.25603	0.372555	NDUFA2
6875214; 6875215; 6875216; 6875217; 6875218; 6875219; 6875220; 6875221; 6875222; 6875223; 6875224; 6875225; 6875226; 6875227; 6875228; 6875229; 6875230; 6875231; 6884937; 6884938; 6884940; 6884953; 6884954; 6884958; 6895341; 6895342; 6895343; 6895344; 6895345; 6895346; 6895347; 6895348	86	64	43	0.796509	0.260556	0.203491	1.25548	0.217405	PLXDC2
6750557	40	40	33	0.796515	0.242993	0.203485	1.25547	0.201181	BCS1L
6959584	27	20	17	1.25533	0.364668	0.255333	1.25533	0.241907	TYROBP
7017595	64	52	49	0.796603	0.177034	0.203397	1.25533	0.125295	IDH3G
6919191	104	64	36	1.25472	0.471608	0.254715	1.25472	0.294564	DVL1
6822123	28	28	17	0.79715	0.285728	0.20285	1.25447	0.238871	CLDN10
6851632; 6851633; 6851634; 6851635; 6851636; 6856584; 6856590; 6856591	60	48	44	0.797176	0.166398	0.202824	1.25443	0.111438	PJA2
6764209; 6764210	20	20	15	1.2544	0.434314	0.254396	1.2544	0.279025
6801459; 6801460	160	136	113	1.2541	0.339136	0.254103	1.2541	0.226849	SDCCAG1
6971656; 6971661; 6971662; 6971664; 6971665; 6971666; 6971668; 6971670; 6971671; 6971672; 6971673	58	47	37	0.797437	0.195815	0.202563	1.25402	0.150461
6917697	28	28	26	1.25385	0.242854	0.253849	1.25385	0.147948	SYF2
6936564	80	60	52	1.25369	0.398993	0.253689	1.25369	0.262446	PTPN12
6994624	31	26	16	1.25356	0.365414	0.253563	1.25356	0.243871	HYLS1
6810260; 6810265; 6810266; 6810267; 6810268; 6810269; 6810270; 6810271; 6810272; 6810273; 6810274; 6810275; 6810276; 6816119; 6816120; 6816122	92	70	63	0.797766	0.25092	0.202234	1.2535	0.210129	IL6ST
6784317	37	33	21	0.797836	0.220478	0.202164	1.25339	0.179588	G6PC3
6949962	66	58	55	1.25336	0.310141	0.253358	1.25336	0.20699	C12orf4
6933679	26	26	26	1.25313	0.485179	0.253134	1.25313	0.300928	RAB35
6972990	30	22	21	1.25307	0.382136	0.253069	1.25307	0.253906	UBE2M
6872765	39	39	39	0.798102	0.20201	0.201898	1.25297	0.158789	ACTA2
6991791; 6998221	65	65	46	1.25293	0.393498	0.25293	1.25293	0.260186	DBR1
6909678	36	36	32	1.25292	0.33477	0.25292	1.25292	0.224974	BANK1
6860666; 6865250	42	34	25	0.798505	0.29143	0.201495	1.25234	0.244657	COMMD10
6913499; 6913502; 6913503; 6913504; 6913505	110	106	105	1.25223	0.464043	0.252226	1.25223	0.293379	SMC2
6755207	32	32	22	1.25202	0.475275	0.252018	1.25202	0.297967	SLAMF1
6769284	20	19	16	1.25199	0.220559	0.251992	1.25199	0.126619	C19orf28
6978923; 6985051	70	67	56	0.798818	0.281609	0.201182	1.25185	0.237489	CDH1
6995258	24	15	13	1.25172	0.396141	0.25172	1.25172	0.262574	TAGLN
7010434; 7010435	100	93	75	1.25171	0.432868	0.251707	1.25171	0.280456	WDR44
6874215; 6874216	32	20	20	1.2517	0.273061	0.251699	1.2517	0.178324	PRDX3
6890253	31	30	27	1.25164	0.419322	0.251645	1.25164	0.274212	NDUFAF1
6996018	141	137	115	0.798981	0.246082	0.201019	1.25159	0.206999	NEO1
6796043; 6796044; 6801737; 6801740; 6801748; 6801750; 6801754	68	48	37	1.25148	0.392228	0.251483	1.25148	0.260708	PRKCH
6972462; 6972463	71	44	33	0.799072	0.329698	0.200928	1.25145	0.27112	CTTN
6766060	51	50	41	1.25142	0.322819	0.251423	1.25142	0.218039	FUCA2
6789359	123	94	66	1.25123	0.436757	0.25123	1.25123	0.282572	CENTB1
6917208; 6925404; 6925405	56	48	47	1.25118	0.320746	0.251177	1.25118	0.216783	SFPQ
6803132	54	36	28	0.799371	0.296753	0.200629	1.25098	0.249495	TC2N
6759664	40	40	32	0.799401	0.250018	0.200599	1.25094	0.211179	IGFBP5
6923142	39	28	16	0.799557	0.233174	0.200443	1.25069	0.194997	PTPLAD2
6942866	67	67	58	1.25065	0.493176	0.250646	1.25065	0.305647	RNF216
6857075	28	27	24	1.2503	0.41137	0.250303	1.2503	0.27144
6945778; 6945779; 6945780; 6945781	52	43	43	0.799847	0.153138	0.200153	1.25024	0.0956044	CASP2
6995071	78	58	39	1.25022	0.422709	0.250218	1.25022	0.276946	C2CD2L
6870980	59	43	32	1.25016	0.383277	0.250158	1.25016	0.25698	TBC1D10C
6965268	70	45	36	0.799914	0.242608	0.200086	1.25013	0.204762	LSP1
6952500	48	42	34	0.800036	0.202489	0.199964	1.24994	0.161691	PODXL
6826029	32	30	22	1.24983	0.330385	0.249834	1.24983	0.224768	GTF2F2
6894274	68	47	34	1.24983	0.4276	0.249827	1.24983	0.279525
6807259	115	91	82	1.2498	0.389778	0.249802	1.2498	0.260799	DDX46
6764033	40	28	24	1.24977	0.371429	0.249768	1.24977	0.250649	DUSP12
6790940	68	60	58	1.24938	0.410161	0.249376	1.24938	0.271595
6807586; 6810893; 6816583	73	59	59	1.24919	0.462285	0.249191	1.24919	0.294929	GTPBP4
7013389; 7013390; 7013391; 7013392; 7013393	56	52	33	1.24849	0.390338	0.248489	1.24849	0.262193	KLHL4
6916748; 6916749; 6916750; 6916751	36	36	26	0.801078	0.302021	0.198922	1.24832	0.255065	SLC2A1
6833184	63	57	44	1.24831	0.40354	0.24831	1.24831	0.269169	SMARCD1
6778419; 6785679	52	51	37	0.80112	0.197445	0.19888	1.24825	0.156903	NIPSNAP1
6892032; 6892033	58	58	54	1.24813	0.300252	0.248132	1.24813	0.204285	ACSS1
6781970	50	36	31	1.24812	0.291208	0.24812	1.24812	0.197097	AURKB
6937711	57	41	31	1.24792	0.353268	0.247921	1.24792	0.241405	RAB28
6873393; 6873394; 6873395	47	42	41	1.24789	0.336712	0.247889	1.24789	0.230803	LDB1
6775310	47	39	35	1.24772	0.293714	0.247717	1.24772	0.199504	RNF126
6885803	24	23	22	1.24768	0.391416	0.247677	1.24768	0.263442	TOR1A
6812770	44	39	21	0.801531	0.234678	0.198469	1.24761	0.198858	TBC1D7
6914190; 6922404	24	24	19	1.24759	0.42431	0.247591	1.24759	0.279773	TLR4
6794059	44	44	23	1.24752	0.431477	0.247525	1.24752	0.283096	RNASEH1
6904558	20	16	16	1.24734	0.293705	0.247344	1.24734	0.199851	PGRMC2
7010856	148	128	128	1.24704	0.348391	0.247037	1.24704	0.239137	STAG2
6823451	141	89	81	1.24681	0.430751	0.246808	1.24681	0.283332	SLMAP
6801823	69	53	49	1.24667	0.35882	0.24667	1.24667	0.2459	PPP2R5E
6962155	38	35	25	0.802148	0.212906	0.197852	1.24665	0.176369	STARD5
6792100	61	54	48	1.24662	0.367062	0.246617	1.24662	0.250834	WIPI1
6998584	28	28	14	0.80227	0.182836	0.19773	1.24646	0.139746	ABHD14A
6947939; 6955495	60	36	33	0.802276	0.217754	0.197724	1.24645	0.181934	SLC41A3
6811366	33	33	24	1.24638	0.480477	0.24638	1.24638	0.304052	EPDR1
6885855	24	16	15	1.24623	0.413079	0.246235	1.24623	0.275555	FAM78A
6883267; 6893108	112	112	110	1.2459	0.369329	0.245901	1.2459	0.252768	CSE1L
6979439; 6985688; 6985691; 6985692; 6985693	142	124	87	1.24583	0.373605	0.245827	1.24583	0.255273	PLCG2
6955118; 6955119; 6955120; 6955121	124	101	85	0.802762	0.347122	0.197238	1.2457	0.284946	EXOC6B
6948918; 6956350	71	54	49	0.802855	0.212473	0.197145	1.24555	0.17674	EDEM1
6886356; 6886360; 6886361; 6886362	92	75	69	0.802987	0.213645	0.197013	1.24535	0.178225	ZEB2
6847198; 6847199; 6847200; 6847201; 6847202; 6847203; 6847204; 6847205; 6847206; 6847207; 6847208; 6847209; 6847210; 6847211; 6847212; 6847213; 6847214; 6847215; 6847216; 6847217; 6847218; 6847219; 6847220; 6847221; 6847222; 6847223; 6847224; 6847225	30	22	13	1.24514	0.396218	0.245143	1.24514	0.268054	NRIP1
6815708	48	48	46	1.24513	0.494692	0.245131	1.24513	0.310116	PPWD1
7013857	102	94	89	1.24484	0.42448	0.244836	1.24484	0.282041	CENPI
6967882	16	16	16	1.24473	0.252687	0.244727	1.24473	0.166397	MPHOSPH10
6946138; 6946139	66	48	46	1.24434	0.332967	0.24434	1.24434	0.231527	MPP6
6962065	72	48	30	1.24427	0.326359	0.24427	1.24427	0.227088	WHDC1
6938797	58	54	39	0.803713	0.267827	0.196287	1.24423	0.231814	APBB2
6919739	24	20	19	1.2441	0.252757	0.244098	1.2441	0.167087	PPM2C
6975913; 6975914; 6975915	20	20	17	1.24392	0.447788	0.243924	1.24392	0.292969	CASP3
6843494; 7004381	33	28	17	0.803908	0.287721	0.196092	1.24392	0.247766	IGSF5
6772482; 6772483; 6772484	52	41	36	1.24384	0.357352	0.243839	1.24384	0.247509	PEX7
6877964	64	46	39	0.804046	0.291974	0.195954	1.24371	0.251066	GORASP2
6975904; 6982180	69	61	46	1.24352	0.375621	0.243523	1.24352	0.258388	MLF1IP
6971387	38	38	25	0.804168	0.210537	0.195832	1.24352	0.176146
6967539; 6967540	35	23	19	0.804176	0.257944	0.195824	1.24351	0.223874	NIPA2
6816158	24	24	21	1.2435	0.250788	0.243502	1.2435	0.165788
6891065; 6891066; 6891067	103	83	63	0.804228	0.246184	0.195772	1.24343	0.213241	SLC23A2
6789588	52	44	33	0.804291	0.277922	0.195709	1.24333	0.240658	CTNS
6791914	30	18	18	1.2433	0.230064	0.243301	1.2433	0.145133	CD79B
6942716	65	51	27	1.24325	0.430092	0.243247	1.24325	0.285843	SNX8
6790893	69	51	46	1.2432	0.377997	0.2432	1.2432	0.259985	UTP18
6869631; 6869635; 6869636; 6869637; 6869638; 6873088; 6873090; 6873091; 6873095	48	48	39	0.804416	0.190714	0.195584	1.24314	0.152556	ENTPD1
6825696	52	36	19	1.24313	0.361773	0.243131	1.24313	0.250775	POLR3D
6885353	16	16	12	1.24304	0.466491	0.243041	1.24304	0.301184	MRPL41
6839008; 6839009; 6839010; 6839011; 6839012; 6839013; 6839014	56	56	44	1.24296	0.450486	0.242958	1.24296	0.294832	CLUAP1
6994151	28	24	22	1.24287	0.350395	0.242872	1.24287	0.244111	VPS26B
6916238	118	90	87	1.24286	0.492873	0.242861	1.24286	0.311096	EPS15
6846006	96	90	67	0.804747	0.303162	0.195253	1.24263	0.259769	PHLDB2
6880508; 6880509	55	48	33	0.804774	0.277255	0.195226	1.24259	0.240673	SPINT1
6825402	40	40	38	1.24249	0.378803	0.242487	1.24249	0.261041	EXTL3
6890715	113	91	89	1.24238	0.453958	0.242381	1.24238	0.296695	BUB1
6896914; 6904440	48	48	37	0.804935	0.28249	0.195065	1.24234	0.244934	FAT4
6841160; 6841161; 6841162; 6841163; 6841164; 6841165; 6841166; 6841167	60	60	55	0.804946	0.268175	0.195054	1.24232	0.23351	CCDC80
6952873; 6952875; 6952876; 6952877; 6952878; 6952879; 6952880; 6952881; 6952882; 6952883	76	66	59	1.24214	0.383835	0.242138	1.24214	0.264073	ZC3HAV1
6931257	41	36	22	0.805179	0.362434	0.194821	1.24196	0.295449	KLB
6864760	145	87	78	1.24182	0.360836	0.241823	1.24182	0.251373	DIAPH1
6788393	44	33	20	1.24179	0.550646	0.241792	1.24179	0.330292	CCDC69
6836602; 6836603; 6836604	180	153	128	0.805289	0.265336	0.194711	1.24179	0.231527	PTK2
6764693	44	28	28	0.80549	0.16258	0.19451	1.24148	0.115771	LBR
6785921	84	83	67	0.805525	0.215907	0.194475	1.24143	0.183864	TNS3
6876735; 6876736; 6886320	75	53	34	1.24133	0.356863	0.241333	1.24133	0.249437	KYNU
6942377; 6942378	142	123	114	1.24133	0.804532	0.241328	1.24133	0.382104	GTF2I
6850080	36	31	17	1.24117	0.504445	0.241172	1.24117	0.316292	NEU1
6943818; 6951338	218	158	143	0.805766	0.229397	0.194234	1.24105	0.198577	COL1A2
6885376	57	49	39	1.24102	0.312113	0.241024	1.24102	0.219988
6768198	16	15	13	0.805793	0.281101	0.194207	1.24101	0.24482	PCBD1
6955604	28	28	22	1.24097	0.286663	0.240973	1.24097	0.200282	MRPS25
6753067; 6762162	50	34	32	0.805877	0.19735	0.194123	1.24088	0.162643	CTSE
6771620	60	56	56	1.24083	0.33645	0.240832	1.24083	0.237056	PRIM1
6990526	24	24	24	0.805915	0.150252	0.194085	1.24083	0.098225
6972501	116	92	67	0.805945	0.22697	0.194055	1.24078	0.196281	TPCN2
6779588; 6779589; 6786847	74	49	41	1.24063	0.368862	0.240627	1.24063	0.257087	FANCL
6835759	113	108	97	0.806096	0.402178	0.193904	1.24055	0.314855	ENPP2
6789744; 6789745	40	39	31	1.24035	0.350393	0.24035	1.24035	0.246374	WDR81
6868048	104	96	96	0.806245	0.251357	0.193755	1.24032	0.220403	DDB1
6878712; 6888332	88	83	73	0.806273	0.233736	0.193727	1.24027	0.2036	SLC43A1
6788812	62	49	43	0.806416	0.234473	0.193584	1.24006	0.204511	USP22
6858050	100	100	95	1.23995	0.410522	0.239955	1.23995	0.279438	FBXO11
6825853	132	100	91	0.806481	0.239509	0.193519	1.23995	0.20955	FNDC3A
6860034; 6860035; 6860036; 6864591	91	74	72	1.23991	0.297369	0.23991	1.23991	0.209898	MATR3
6934650	30	20	12	1.2399	0.239675	0.239902	1.2399	0.158427
6861468; 6866049	45	33	24	1.23988	0.332946	0.239878	1.23988	0.235618	NAPG
6789830; 6789831; 6789832; 6789833; 6789834; 6789835	96	87	81	0.806853	0.250163	0.193147	1.23938	0.220032	CPD
6803122; 6803123	68	56	53	1.23934	0.472231	0.239342	1.23934	0.306136	SMEK1
6845912	59	59	39	1.23932	0.400624	0.23932	1.23932	0.27513	GRAMD1C
6804901	63	51	46	1.23922	0.348153	0.239219	1.23922	0.246007	B3GALNT2
6837935	56	44	40	1.23911	1.77954	0.239112	1.23911	0.446556	ABCD2
6783737; 6791035	47	30	28	1.23904	0.309735	0.239044	1.23904	0.220126	FAM117A
6984572	52	44	32	0.80708	0.246118	0.19292	1.23903	0.216564
6757433; 6757434; 6757435; 6757436; 6757437; 6757438; 6757439; 6757440; 6757441	106	91	77	0.80725	0.241985	0.19275	1.23877	0.21286	FAM135A
6879599; 6889261	45	28	24	1.23871	0.396785	0.238706	1.23871	0.27372	APIP
6856742; 6856744	20	12	11	1.23848	0.349512	0.238478	1.23848	0.247519
6896428	51	44	28	0.807548	0.419629	0.192452	1.23832	0.323252	SLC2A2
6961192	104	99	59	0.80757	0.27115	0.19243	1.23828	0.238951	PCSK6
6867852	56	53	36	1.23814	0.444337	0.23814	1.23814	0.295998	MEN1
6933973	76	71	41	0.807917	0.257269	0.192083	1.23775	0.227646	SLC24A6
6815519	76	55	52	1.23774	0.442359	0.237736	1.23774	0.295486	BDP1
6925587	31	23	12	1.23767	0.400135	0.237673	1.23767	0.276262	CCDC28B
6850791; 6855774; 6855778	44	44	38	1.23754	0.265162	0.237539	1.23754	0.185173	USP49
6965319; 6972343; 6972345; 6972349; 6972382	76	70	37	0.808127	0.266432	0.191873	1.23743	0.235714	KCNQ1
6750525; 6759728	43	27	23	1.23711	0.264854	0.237107	1.23711	0.18533	ARPC2
6839685	29	28	20	1.237	0.351969	0.236998	1.237	0.250363	YARS2
6785777	28	17	14	0.808414	0.228639	0.191586	1.23699	0.201032	TMED4
6769166; 6769167; 6769168; 6769169; 6769170; 6769171; 6769172; 6769173; 6769174; 6775324	44	39	32	0.808431	0.220341	0.191569	1.23696	0.192309	WDR18
6795599; 6795600	120	114	87	1.23674	0.436331	0.236736	1.23674	0.293716	FANCM
6836778	60	39	21	1.23673	0.393223	0.236728	1.23673	0.27358	NAPRT1
6970131	16	16	11	1.23673	0.294051	0.236725	1.23673	0.210395	PRKCDBP
6773940; 6773941; 6773942	43	43	30	1.23651	0.413288	0.236511	1.23651	0.283571	GOPC
6955292; 6955293	41	29	26	1.23636	0.37203	0.236362	1.23636	0.262607	ISY1
6787769; 6787770; 6787771; 6787772; 6787773; 6787774; 6787775; 6787776; 6787777; 6787778; 6787779; 6787780; 6787781; 6787782; 6787783; 6787784; 6787785; 6787786; 6787787	95	70	63	0.808906	0.231097	0.191094	1.23624	0.204147	ITK
6873158	35	35	30	1.23599	0.330943	0.23599	1.23599	0.237897	EXOSC1
6964380; 6964381	126	122	109	0.809145	0.212419	0.190855	1.23587	0.184464	ITGAM
6806294; 6812451	86	64	62	1.23582	0.359339	0.235816	1.23582	0.255832	RIOK1
6982155	77	71	62	1.23578	0.346854	0.235783	1.23578	0.248323	SNX25
6963972; 6970949	40	28	27	1.23567	0.331855	0.235665	1.23567	0.238807	METTL9
6887660; 6887661	102	92	92	1.23564	0.370653	0.235639	1.23564	0.262473	TLK1
6867642	39	32	30	1.23535	0.412308	0.235345	1.23535	0.284068	TMEM134
6959133	36	23	18	0.809498	0.246634	0.190502	1.23533	0.219937	ETHE1
6785321; 6792619	58	53	31	1.23527	0.272184	0.235266	1.23527	0.193694	PGS1
6941667	67	63	59	1.23505	0.572253	0.235051	1.23505	0.340629	PTPN11
6955981; 6955982	55	48	42	1.23492	0.388916	0.234925	1.23492	0.272905	SHQ1
6791428	116	106	103	0.809839	0.211127	0.190161	1.23481	0.183875	ACLY
6861408; 6866013; 6866014	100	92	71	1.23465	0.485877	0.23465	1.23465	0.314569	SH3TC2
6903480	41	25	24	1.23438	0.263704	0.234383	1.23438	0.187053	ARMC1
6899520	16	16	16	1.23436	0.271569	0.234361	1.23436	0.194072	S100A10
6755222; 6755223	117	109	104	0.810145	0.230898	0.189855	1.23435	0.205468	COPA
6880629; 6890355	68	51	34	1.23432	0.415579	0.234321	1.23432	0.286431	ADAL
6912594; 6912595; 6912596; 6912597; 6912598; 6912599; 6912600; 6912601; 6912602; 6912603; 6920731	81	69	64	1.23413	0.35835	0.234129	1.23413	0.256764	RARS2
6825445; 6825446; 6825447; 6825448; 6825449; 6825450; 6825451; 6825452; 6825453; 6825454	120	99	77	1.23393	0.330444	0.233931	1.23393	0.239494	PTK2B
6889281; 6889282	67	67	60	0.810445	0.241203	0.189555	1.23389	0.21597	CAT
6758691	40	32	31	1.23368	0.27746	0.233681	1.23368	0.199834	STK17B
6998397	74	49	46	0.81074	0.167424	0.18926	1.23344	0.129148	TF
6886078	41	27	25	0.810857	0.210565	0.189143	1.23326	0.184523	RBM18
6894245	24	24	18	0.810903	0.237186	0.189097	1.23319	0.212653	NKAIN4
6778992; 6786261	66	46	44	1.23309	0.368366	0.233089	1.23309	0.263444	PPP3R1
6814957; 6814958	49	34	21	1.233	0.396401	0.233004	1.233	0.278334	XRCC4
6925885; 6925886	76	60	38	1.23292	0.406143	0.232919	1.23292	0.283156	WDTC1
6956241	86	82	81	1.23291	0.316293	0.232912	1.23291	0.23075	CRBN
6788147	24	15	15	1.23287	0.266667	0.232872	1.23287	0.191258	UBE2B
6831651	41	31	25	1.23286	0.307193	0.232861	1.23286	0.224217	CYC1
6849534; 6849535; 6854583	64	54	34	1.2328	0.425911	0.232804	1.2328	0.292326	DEF6
6851204	59	42	37	1.23252	0.376121	0.232519	1.23252	0.268221	CHAF1A
6872010	49	41	40	0.811373	0.193809	0.188627	1.23248	0.165212	ANXA1
7016804; 7016805	32	32	27	0.811443	0.168159	0.188557	1.23237	0.131081	MBNL3
6763217	64	52	48	0.811514	0.239119	0.188486	1.23226	0.215275	XPR1
6870128; 6873474	71	59	53	1.23224	0.354933	0.232237	1.23224	0.256456	TAF5
6887345; 6887362	36	36	26	0.811712	0.226269	0.188288	1.23196	0.202664	TTC21B
6881115	102	78	59	1.23166	0.36716	0.231661	1.23166	0.264036	POLR1B
6926127	68	62	58	0.811917	0.266897	0.188083	1.23165	0.240498	TCEB3
6754671	16	16	13	1.23153	0.462909	0.231527	1.23153	0.308482	C1orf156
6781472	36	32	29	1.23148	0.28966	0.231483	1.23148	0.2121	DHRS7B
6775213	32	20	11	1.23133	0.474163	0.231332	1.23133	0.31282	C21orf70
6805443; 6810616; 6810617; 6810618; 6810619; 6811752; 6811759	143	92	75	1.23108	0.410401	0.231082	1.23108	0.286696	FAM65B
6893635	16	16	15	1.23095	0.288494	0.230953	1.23095	0.211697	ATP5E
6953101	79	73	73	0.812425	0.178062	0.187575	1.23088	0.146073	KEL
6886730	39	33	27	1.23081	0.471154	0.230807	1.23081	0.312111	ARL5A
6845185; 6845186	40	35	18	0.812516	0.298105	0.187484	1.23075	0.264701
6847559	36	36	24	0.812556	0.242528	0.187444	1.23069	0.219798	ADAMTS5
6950392; 6957673	61	43	41	0.812786	0.302361	0.187214	1.23034	0.267901	APOLD1
6825717	100	92	91	0.812812	0.191467	0.187188	1.2303	0.164123	XPO7
6927145	64	50	35	1.2303	0.443012	0.230296	1.2303	0.301587	KCNAB2
6857810	179	152	134	1.23023	0.387589	0.230228	1.23023	0.276256	LRPPRC
6753247; 6762351; 6762352	48	35	30	0.812862	0.205108	0.187138	1.23022	0.180783	CHI3L1
7015831	72	72	43	0.813156	0.25613	0.186844	1.22978	0.232851	MAOB
6833830; 6833831	72	63	54	0.813198	0.237691	0.186802	1.22971	0.215962	WDR70
6913010	24	21	12	1.22968	0.356821	0.229683	1.22968	0.259888	CCDC107
6945170; 6945171; 6952494	110	70	65	1.22962	0.42862	0.229623	1.22962	0.296074	MKLN1
6804608	120	113	106	0.813379	0.212035	0.186621	1.22944	0.18939	PITRM1
6900707; 6908497	52	48	38	0.813391	0.269199	0.186609	1.22942	0.244091	DBT
6993686	35	24	22	1.22935	0.355783	0.229351	1.22935	0.259582	ZNF266
6917549	57	47	33	0.813496	0.34363	0.186504	1.22926	0.293652	FGR
6865792	279	256	164	0.813608	0.273749	0.186392	1.22909	0.247972	FBN2
6880040; 6880041	26	26	26	1.22869	0.321332	0.228695	1.22869	0.238323	C15orf24
6898032	63	48	46	1.22869	0.42747	0.228689	1.22869	0.296331	GMPS
6929260; 6929263; 6929264; 6929265; 6929266; 6929267; 6929268; 6929269; 6929270; 6929271; 6929272; 6929273; 6929274; 6929275; 6929276; 6929277; 6929278; 6936713	66	51	43	0.813888	0.349564	0.186112	1.22867	0.29722	KLHL7
6840261; 6844833; 6844836	60	60	42	1.22866	0.383759	0.228663	1.22866	0.275637	IL1RAP
6900994; 7005297	62	57	35	1.22862	0.444073	0.228615	1.22862	0.303341	BCAR3
6924770	31	31	20	0.814201	0.290218	0.185799	1.2282	0.26102	TSPAN1
6786621	44	32	21	1.22817	0.534313	0.228171	1.22817	0.334677	COMMD1
6773633	88	80	62	1.22772	0.419342	0.227724	1.22772	0.293548	AIM1
6901952	50	46	26	1.22757	0.340441	0.227568	1.22757	0.251924	GBP3
6955269	28	28	20	0.814645	0.285495	0.185355	1.22753	0.258092	PROKR1
6765973; 6772118; 6772119	28	27	18	1.22749	0.248349	0.227488	1.22749	0.179834	FBXO30
6899110	100	91	75	1.22746	0.364385	0.227464	1.22746	0.266235	SMG5
6878469; 6888126	83	66	56	0.814759	0.296145	0.185241	1.22736	0.265819	SSFA2
7015990	32	30	26	0.814933	0.205734	0.185067	1.22709	0.184182	CFP
6825888	41	40	39	0.814944	0.249626	0.185056	1.22708	0.229246	ITM2B
6901609; 6901610; 6901611; 6901612; 6901613; 6901614; 6901615; 6901616; 6901617; 6901618; 6901619; 6901620; 6909640; 6909646	99	79	64	0.815103	0.226022	0.184897	1.22684	0.206664	MANBA
6921012	32	21	11	0.815131	0.25706	0.184869	1.2268	0.236019	AQP3
6783873	40	32	30	0.815202	0.192049	0.184798	1.22669	0.167963	COPZ2
6814150	69	59	46	1.22657	0.403933	0.226568	1.22657	0.287431	POLS
7010644	230	224	212	1.22646	0.364043	0.226462	1.22646	0.266947	DOCK11
7010183; 7010184	65	65	57	1.22629	0.350515	0.226285	1.22629	0.259276	MAOA
6880337	56	56	39	1.22625	0.425509	0.226252	1.22625	0.29746	FAM98B
6868154	66	52	45	1.22624	0.338072	0.226244	1.22624	0.251678	OSBP
6796024; 6801696; 6801700; 6801701; 6801702	53	37	29	1.22612	0.324489	0.226118	1.22612	0.24295	MNAT1
6824738	77	76	69	0.815615	0.256767	0.184385	1.22607	0.236347	PRMT5
6813326	24	20	18	1.22604	0.221417	0.22604	1.22604	0.153656
6854259	75	56	49	1.22596	0.397874	0.225957	1.22596	0.285048	THOC6
6753316	44	41	22	1.22592	0.269062	0.225922	1.22592	0.200548	UBE2T
6907784	16	16	16	0.815727	0.24798	0.184273	1.2259	0.228712	OLFML3
6764010; 6764011; 6764012; 6764013; 6874461	83	59	38	0.815843	0.24511	0.184157	1.22573	0.226228	DDR2
7011757	111	87	83	1.22566	0.3781	0.225657	1.22566	0.275314	FMR1
6918814; 6918815; 6926966; 6926973	103	68	50	0.816056	0.255118	0.183944	1.22541	0.235449	CLSTN1
6956950; 6956951; 6956952; 6956953; 6956954; 6956955; 6956956	67	49	37	1.22527	0.467229	0.225269	1.22527	0.314854	CCDC77
6790947	200	126	66	1.22518	0.471344	0.225183	1.22518	0.316415	CACNA1G
6887830	87	67	62	0.816263	0.254867	0.183737	1.2251	0.235481	GPR155
6918801	36	35	27	1.22485	0.315945	0.224855	1.22485	0.238328	LZIC
7011124; 7016793; 7016795; 7021368	61	48	34	1.22474	0.388292	0.224736	1.22474	0.281369
6838355; 7003589; 7003590	24	21	15	0.816511	0.235994	0.183489	1.22472	0.218427	ASB8
6860256; 6860257; 6864799; 6864800	41	36	33	1.22464	0.34974	0.224643	1.22464	0.260335	NDFIP1
6753058	32	32	17	1.22425	0.235725	0.22425	1.22425	0.170721	FAM72B
6893116; 6893117	41	28	24	1.22417	0.323715	0.224168	1.22417	0.244316	ZNFX1
6760847; 6760848; 6760849; 6760850; 6760851; 6760852; 6760853; 6760854	32	28	23	1.22403	0.427591	0.224029	1.22403	0.300162	ST8SIA4
6816317	115	103	88	0.817162	0.242481	0.182838	1.22375	0.225416	PARP8
6753937; 6762964	258	192	173	1.22352	0.397568	0.223516	1.22352	0.286987	TPR
6791472	90	75	71	0.817508	0.223293	0.182492	1.22323	0.206886	EZH1
6948274	28	28	23	1.22318	0.419651	0.223185	1.22318	0.297421	KBTBD8
6975861; 6982128; 6982137	149	101	85	0.817559	0.260131	0.182441	1.22315	0.241544	SORBS2
6787020	20	20	19	1.2229	0.629341	0.222895	1.2229	0.361605	CHAC2
7015447	62	57	33	1.22285	0.632932	0.222849	1.22285	0.362385	WAS
6831591	24	24	13	0.81784	0.275156	0.18216	1.22273	0.253978
6973026; 6973659	20	19	13	1.22251	0.440389	0.222514	1.22251	0.306686	EPN1
6751082; 6760215	79	76	73	0.818086	0.216653	0.181914	1.22237	0.200551	HRB
6935035	24	24	16	1.2222	0.918019	0.222203	1.2222	0.404372	RABL5
6801656	32	20	18	0.8182	0.309507	0.1818	1.2222	0.278472	DHRS7
6787610	40	36	29	1.22211	0.464563	0.222114	1.22211	0.316285	TTC1
6769255	28	26	14	1.22195	0.298089	0.221948	1.22195	0.228266	GADD45B
6819257; 6824827	120	103	72	1.22188	0.403922	0.221882	1.22188	0.291393	RNF31
6937585	30	24	16	0.818854	0.262144	0.181146	1.22122	0.244777
6964244	39	27	22	0.818949	0.230366	0.181051	1.22108	0.215955	MAPK3
6867566; 6867567; 6870923	118	76	68	0.818971	0.198539	0.181029	1.22105	0.180935	CPT1A
6847632	75	50	50	1.22089	0.355189	0.220891	1.22089	0.267005	CCT8
7017617; 7017618	200	192	189	0.819107	0.214718	0.180893	1.22084	0.199763	FLNA
6867879; 6871266	24	16	11	1.22074	0.364949	0.220741	1.22074	0.272638	BAD
6974743; 6974744; 6974745	99	76	48	0.819234	0.273338	0.180766	1.22065	0.254202	FGFR1
6955381	68	64	62	0.819259	0.18509	0.180741	1.22062	0.164407	MCM2
6983183	125	119	88	1.22037	0.386746	0.220368	1.22037	0.284406	UPF1
6882476; 6892314	38	37	26	1.22023	0.387157	0.220232	1.22023	0.284731	CHMP4B
6839754; 6839755; 6839756; 6839757; 6839758	87	71	58	0.819585	0.233726	0.180415	1.22013	0.220084	SMPD4
7015530	30	30	27	1.22009	0.276027	0.220091	1.22009	0.212623	DYNLT3
6819247	76	64	42	1.22004	0.243603	0.220041	1.22004	0.18319	PCK2
6978323	35	31	30	1.22004	0.3384	0.220039	1.22004	0.257771	RSPRY1
6924754	52	46	29	0.819685	0.250309	0.180315	1.21998	0.235649	NSUN4
6916913; 6916914; 6916915	51	36	31	0.819846	0.205336	0.180154	1.21974	0.190145	PPT1
6782801	81	65	64	1.21967	0.38883	0.219665	1.21967	0.286058	SUZ12
6857441	123	115	103	0.820145	0.284943	0.179855	1.2193	0.263956	PRKD3
6816060	71	55	55	1.21925	0.317677	0.219254	1.21925	0.245041	GPBP1
6852874; 6857991; 6857992	87	87	66	1.21925	0.360085	0.219251	1.21925	0.2713	TTC7A
6779832	28	28	25	1.21924	0.270066	0.219242	1.21924	0.208451	C16orf33
6764048	53	40	32	1.21902	0.346709	0.219023	1.21902	0.263785	TOMM40L
6954935	24	16	14	1.21898	0.292725	0.218982	1.21898	0.227205	MRPL19
6973757; 6973758; 6973759; 6973760	56	48	38	0.820415	0.270185	0.179585	1.2189	0.253129	LASS4
6867853	141	114	83	1.21851	0.441436	0.218507	1.21851	0.310303	MAP4K2
6833599	32	31	19	1.21836	0.325819	0.218364	1.21836	0.251365	FBXO4
6902543	78	48	41	1.21828	0.32807	0.218279	1.21828	0.252915	PIGK
6924877	56	39	26	1.21827	0.331715	0.218268	1.21827	0.255269	ST3GAL3
6917933	406	342	190	0.820918	0.286333	0.179082	1.21815	0.265844	HSPG2
6847540; 6847541; 6847542	84	80	74	0.820933	0.207513	0.179067	1.21813	0.19409	APP
6776156; 6776157	136	116	109	1.21787	0.32304	0.217873	1.21787	0.250014	PLXNC1
6815739; 6815740; 6815741; 6815742; 6815743; 6815744; 6815745; 6815746	22	21	11	0.82123	0.20281	0.17877	1.21769	0.189032	RGS7BP
6951164	50	49	38	1.21761	0.342198	0.217608	1.21761	0.262416	CCDC91
6998564	52	52	39	0.821299	0.214722	0.178701	1.21758	0.202635	ALAS1
6845914; 6845915	63	55	51	0.821518	0.250491	0.178482	1.21726	0.238069	ATP6V1A
6796415; 6796416; 6796417; 6802140; 6802142; 6802147; 6802148	62	42	39	1.21722	0.379244	0.217221	1.21722	0.283399	KIAA0247
6852887; 6852888; 6852889; 6858032	83	56	50	1.21712	0.27572	0.217124	1.21712	0.215501	MSH2
6755672; 6764606; 6764607	109	88	79	1.21704	0.361788	0.217035	1.21704	0.274288	PARP1
6945026	39	31	31	1.21684	0.330157	0.216839	1.21684	0.255662	TSPAN33
6970635	24	24	21	1.2168	0.264459	0.216799	1.2168	0.20617	RRAS2
6747786; 6757099; 6874426	48	36	32	1.21664	0.363865	0.216643	1.21664	0.27579	TERF1
6987366; 6987367	58	42	34	1.21653	0.44163	0.216532	1.21653	0.311961	ATG4D
6955619; 6955621	79	63	39	0.822031	0.260758	0.177969	1.2165	0.247459	ADAMTS9
7015002	88	68	44	0.822071	0.251851	0.177929	1.21644	0.239943	ACE2
6964370	54	44	40	0.82209	0.271187	0.17791	1.21641	0.255899	BCKDK
6963744	60	60	53	0.822116	0.2923	0.177884	1.21637	0.271406	NUCB2
6971341	48	40	33	1.21629	0.363072	0.216287	1.21629	0.275683	2001-09-01
6807251; 6813427	36	24	17	1.21605	0.328124	0.216051	1.21605	0.255127	TMED9
6763273	36	32	17	1.21584	0.37601	0.215838	1.21584	0.282976	TOR3A
6949160; 6949161; 6949162; 6949163; 6949164; 6949165; 6949166; 6949167; 6949168; 6949169; 6949170; 6956677; 6958535	77	66	57	0.822481	0.220295	0.177519	1.21583	0.210173	ATG7
6971678; 6971685; 6971686	56	43	41	1.21581	0.279797	0.215806	1.21581	0.220266	OAT
6884523; 6884524; 6884525; 6884526; 6884527; 6884528; 6884529; 6884530; 6884531; 6884532; 6884533; 6884534	89	89	77	0.822591	0.237098	0.177409	1.21567	0.227154	CUGBP2
6812263	47	43	34	1.21556	0.404059	0.215562	1.21556	0.296847	PECI
6756345; 6765209; 6765212	44	38	30	1.21554	0.480379	0.215543	1.21554	0.326827	NSL1
6888779; 6888780; 6888781; 6888782	80	72	62	0.822763	0.227882	0.177237	1.21542	0.218356	KIAA0652
6926938; 6926939; 6926940	231	201	156	0.822795	0.261424	0.177205	1.21537	0.248935	KIF1B
6986086	50	37	31	1.21536	0.426931	0.215357	1.21536	0.30698	C1orf131
6870745	56	48	48	0.822876	0.143008	0.177124	1.21525	0.107754	PNLIPRP1
6885811	60	56	45	1.21518	0.530209	0.215184	1.21518	0.342427	FNBP1
6870982	62	50	40	0.822935	0.207636	0.177065	1.21516	0.196895	RAD9A
6942675	23	15	15	0.822961	0.23666	0.177039	1.21512	0.227208	ZFAND2A
6791023	72	69	65	0.823002	0.283293	0.176998	1.21506	0.266054	MYST2
6768123; 6774234	90	76	67	0.823102	0.307322	0.176898	1.21492	0.28244	P4HA1
6990140; 6990147	76	60	58	0.823155	0.255047	0.176845	1.21484	0.244035	VPS13C
7017578	42	34	29	1.21482	0.334201	0.214821	1.21482	0.260181	TREX2
6837263	40	40	40	1.21478	0.397791	0.214782	1.21478	0.29462	SLC25A17
6875865; 6875879; 6875880; 6875881; 6885532; 6885533; 6885538; 6885540	70	54	52	1.21476	0.386035	0.214761	1.21476	0.288995	WDR5
6873025	96	80	70	1.21476	0.456145	0.214759	1.21476	0.318887	NOC3L
6996186	127	122	114	1.21473	0.402376	0.214729	1.21473	0.296791	KIF23
6782958; 6790222	20	20	11	1.21462	0.459372	0.214618	1.21462	0.320179	ZNF830
6966869	45	39	27	1.21451	0.331496	0.214512	1.21451	0.258782	C19orf63
6783489; 6790688; 6790691; 6790692; 6790694	94	76	38	1.21441	0.458491	0.214411	1.21441	0.320019	MMD
6811512	32	20	17	0.823495	0.181096	0.176505	1.21434	0.164867	ZNF192
6937228	48	35	33	1.21433	0.316102	0.214326	1.21433	0.248877	CTBP1
6954994	51	39	34	1.21417	0.520725	0.214173	1.21417	0.340427	HTRA2
6963422; 6970406; 6970408; 6970413	72	48	39	1.21415	0.479433	0.214153	1.21415	0.327553
6968653	36	33	28	1.21411	0.381766	0.21411	1.21411	0.287453	DET1
6797758; 6797759	81	58	58	1.21387	0.411698	0.213872	1.21387	0.30171	PAPOLA
6987382	24	24	23	1.21376	0.273784	0.213765	1.21376	0.217466	DNM2
6854528	62	50	29	1.2137	0.330404	0.2137	1.2137	0.258886	LEMD2
6880587	37	26	21	1.21369	0.499358	0.213691	1.21369	0.33435	CEP27
6854604; 6854605; 6854606	57	53	44	1.21365	0.348502	0.21365	1.21365	0.269921	FKBP5
7017621	42	42	35	1.21358	0.36638	0.213583	1.21358	0.279962	DNASE1L1
6807074	70	52	45	1.2135	0.39899	0.213503	1.2135	0.296288	SYK
6974153; 6974154; 6974155	73	64	34	0.82408	0.241781	0.17592	1.21347	0.23343	TMCO3
6872704; 6872705	53	40	37	1.21347	0.321666	0.213471	1.21347	0.25346	ATAD1
6953429	38	36	33	0.824084	0.199077	0.175916	1.21347	0.188441	TMEM176B
6938710; 6938711; 6938712; 6938713; 6938714; 6938715	27	27	25	0.824094	0.184861	0.175906	1.21345	0.17066	C4orf34
6879020; 6888748	22	21	17	1.21335	0.408355	0.213355	1.21335	0.30067	SPI1
6928897; 6936589; 6936590; 6936591; 7005104	162	139	107	0.82428	0.254434	0.17572	1.21318	0.244899	RELN
6920732; 6920733; 6920734	44	43	37	1.21302	0.350702	0.213015	1.21302	0.271794
6791424	56	44	31	1.21267	0.437805	0.212668	1.21267	0.313569	NT5C3L
6783654	24	16	15	1.21265	0.330093	0.212651	1.21265	0.259718	ANKRD40
6784256; 6791480	34	34	18	0.824732	0.213053	0.175268	1.21252	0.205354	CNTD1
6879915	104	92	88	1.21248	0.373147	0.212483	1.21248	0.28453	KIF18A
6924882	140	116	69	0.824756	0.267569	0.175244	1.21248	0.25625	PTPRF
6800906	46	38	34	1.21246	0.459752	0.212456	1.21246	0.322001	CFL2
6921023	44	27	25	1.2124	0.26635	0.212404	1.2124	0.212591	WDR40A
6845471	33	20	17	1.2123	0.353511	0.212297	1.2123	0.274074	GTF2E1
6989922; 6989923	75	60	47	1.2122	0.379019	0.212203	1.2122	0.287783	CLPX
6887053	65	45	25	0.825284	0.230139	0.174716	1.2117	0.223873	WDSUB1
6863799	16	16	11	1.21137	0.329156	0.211368	1.21137	0.260387	FAM59A
6750631	28	28	20	0.82552	0.223128	0.17448	1.21136	0.217115	GMPPA
6824961	20	20	17	1.2112	0.333393	0.2112	1.2112	0.263208	N6AMT2
6867728	40	32	28	0.825692	0.306133	0.174308	1.21111	0.284547	YIF1A
6913080; 6921216; 6921220	94	94	77	0.825692	0.323409	0.174308	1.21111	0.294954	MELK
6954585; 6954586; 6954587; 6954588	101	85	81	1.21091	0.309476	0.21091	1.21091	0.247776	PTCD3
6818665; 6824292; 6824294	32	28	21	1.21088	0.419648	0.210883	1.21088	0.307649	CGRRF1
6832356; 6837565; 6837569; 6837570; 6837573	57	52	45	0.825878	0.245259	0.174122	1.21083	0.238866	ATXN10
6838557	96	60	57	0.825915	0.184163	0.174085	1.21078	0.172259	SLC11A2
6819547; 6825141; 6825142	68	52	47	0.825942	0.237002	0.174058	1.21074	0.231348	MTMR6
6769934; 6769935; 6769936; 6776155	92	56	52	1.21073	0.468106	0.210728	1.21073	0.326293	CCDC41
6867957	92	80	77	0.82596	0.288202	0.17404	1.21071	0.272961	NXF1
6933303; 6933304; 6940885	113	108	85	1.21051	0.367883	0.210505	1.21051	0.283591	CCDC18
6750546	80	59	38	0.826174	0.238314	0.173826	1.2104	0.232879	SLC11A1
6866307	44	32	31	1.21026	0.390352	0.210265	1.21026	0.295063	PTPN2
6750413; 6750414	83	75	69	1.21014	0.311661	0.210143	1.21014	0.250071	XRCC5
6792921; 6793416; 6793417; 6793418; 6798998; 6799003; 6799010; 6799013; 6799018	63	38	36	1.21005	0.453759	0.210051	1.21005	0.321713	FAM49A
6941682	64	44	40	1.20995	0.3263	0.209946	1.20995	0.259978	MAPKAPK5
6978890	91	71	63	0.826583	0.22199	0.173417	1.2098	0.217345	PRMT7
6817989; 6817990; 6817991; 6817992; 6823720	95	91	86	1.20978	0.351152	0.209776	1.20978	0.275122	CAPN7
6980944; 6980945; 6980946	41	32	24	1.20955	0.275349	0.209553	1.20955	0.223315	CKAP2
6872791; 6872794; 6872795; 6872796	32	24	15	0.82697	0.277337	0.17303	1.20923	0.266348	SLC16A12
6901187; 6901188; 6901189	144	124	119	1.20907	0.387802	0.209073	1.20907	0.294901
6765133	100	80	74	1.20894	0.344612	0.208943	1.20894	0.272153	CENPF
6840586	74	59	44	1.20893	0.324598	0.208933	1.20893	0.259895	TNK2
6962577	32	24	19	1.20884	0.425292	0.208837	1.20884	0.311698	RAB30
6854971	48	31	23	1.20872	0.338972	0.208717	1.20872	0.269035	ANGPTL4
6817287; 6817295; 6817296; 6817297; 6817298; 6817299; 6817300; 6817301; 6817302; 6822997; 6822998; 6823000	110	93	61	0.827405	0.256153	0.172595	1.2086	0.25022	NID2
6884352	91	70	54	1.20856	0.355143	0.208559	1.20856	0.278516	HSPA14
6926166	32	20	16	1.20842	0.381069	0.208422	1.20842	0.29221	C1QC
6902179; 6910234	60	60	31	1.20839	0.284013	0.208389	1.20839	0.231556	MCOLN3
6763626	52	52	33	0.82787	0.250137	0.17213	1.20792	0.245681	FMO2
6770445	24	19	14	1.20772	0.422176	0.207723	1.20772	0.31135	CCDC59
6839057; 6843655	56	56	32	1.20766	0.363092	0.207658	1.20766	0.283689	DNAJA3
6797707; 6803325	16	16	16	1.20736	0.337465	0.207356	1.20736	0.269458	GLRX5
6882767; 6882768; 6882769; 6882770; 6882771; 6882772; 6882773; 6892614; 6892615; 6892616	71	61	35	1.20729	0.392284	0.207287	1.20729	0.298608	PPP1R16B
6995771	44	40	38	1.20726	0.430697	0.207259	1.20726	0.315181	WDR61
6798403; 6798404; 6798405; 6804064	44	28	18	0.828341	0.204905	0.171659	1.20723	0.201085	PTPRN2
6971271	133	85	71	1.20722	0.403358	0.207224	1.20722	0.303715	ATXN2L
6749676	32	20	17	1.20713	0.490851	0.207127	1.20713	0.336521	C2orf47
6815538	68	57	48	1.2071	0.358133	0.207102	1.2071	0.281537
6926908	20	20	15	0.828498	0.233766	0.171502	1.207	0.231581	UBIAD1
6860436; 6865038	122	90	75	1.20698	0.379036	0.206979	1.20698	0.29251	TCERG1
6850200; 6855142	98	69	51	1.20659	0.472666	0.206585	1.20659	0.331032	DHX16
6849612; 6849613; 6849614; 6849615; 6849616; 6849617; 6849618	40	28	25	1.20657	0.300704	0.206571	1.20657	0.246055	C6orf89
6941215	28	17	14	1.20651	0.390753	0.206514	1.20651	0.298576	GLTP
6825429	61	61	55	0.828971	0.197158	0.171029	1.20632	0.192841	ELP3
6858868; 6867474	105	71	60	1.2063	0.393444	0.206304	1.2063	0.300016	RBBP8
6953906	48	44	44	1.20628	0.358844	0.206283	1.20628	0.282695	NT5C3
6835806	31	31	28	1.20612	0.410769	0.206123	1.20612	0.307905	MRPL13
6913394; 6913395	103	92	82	0.829138	0.245833	0.170862	1.20607	0.243518	RNF20
6895838	38	38	34	1.20605	0.377161	0.206055	1.20605	0.292419	CA13
6837925	154	138	74	0.829242	0.270662	0.170758	1.20592	0.264056	KIF21A
6872543	112	73	68	1.2059	0.330214	0.205895	1.2059	0.266471	ERMP1
6981905; 6981906; 6981907; 6981908; 6981909; 6981910; 6981911; 6981912	119	109	67	0.829324	0.273503	0.170676	1.2058	0.266302	MTUS1
6897864; 6897867; 6897868; 6897869; 6897870; 6897871; 6897872; 6897873; 6897874; 6897875; 6897876; 6897877; 6897878; 6897879; 6897880; 6897881; 6897882; 6897883; 6897884; 6897885; 6897886; 6897887; 6897888; 6897889; 6897890; 6897891; 6897892; 6897893; 6897894; 6905467; 6905469	79	51	51	0.829354	0.209445	0.170646	1.20576	0.207607	MBNL1
6867978; 6871406	36	35	29	1.20563	0.475583	0.205633	1.20563	0.332733	B3GAT3
6759621; 7009302; 7009303	232	196	185	0.829505	0.247021	0.170495	1.20554	0.245033	FN1
6791479	16	16	14	1.2051	0.385668	0.205096	1.2051	0.297434	CCDC56
6917524; 6925834	48	31	27	1.20504	0.364653	0.205039	1.20504	0.28696	RPA2
6996792	92	65	49	0.829872	0.299557	0.170128	1.20501	0.285041	PIGB
6836829	37	32	29	0.829987	0.373618	0.170013	1.20484	0.324539
6751505	41	33	27	0.829991	0.266336	0.170009	1.20483	0.261632	COPS8
6788122	48	40	35	0.830169	0.257901	0.169831	1.20457	0.255105	RMND5B
6766835; 6766836; 6766837; 6766838; 6772930; 6772936; 6772937; 6772939; 6772940; 6772941; 6772945; 6772952	96	84	65	0.830283	0.269858	0.169717	1.20441	0.264703	PTPRK
6831798; 6831799	44	36	33	1.20416	0.461878	0.204162	1.20416	0.329235	NCF4
6781580; 6781581; 6781582; 6781583; 6781584; 6781585; 6781586; 6781587	104	83	48	1.20414	0.371622	0.204145	1.20414	0.291388	TRPV2
6992864	32	29	17	0.830698	0.197151	0.169302	1.20381	0.195241	CTDSPL
6836358	70	52	35	0.830894	0.241623	0.169106	1.20352	0.242002	NDRG1
6929842	75	75	62	1.20338	0.436942	0.203382	1.20338	0.320799	C4orf8
6879935	36	29	28	1.20325	0.387201	0.203255	1.20325	0.299815	LIN7C
6964657; 6971702	62	58	51	0.831127	0.28484	0.168873	1.20319	0.276634	FAM175B
6880497; 6890199; 6890200; 6890201; 6890202	60	49	38	1.20318	0.332565	0.203181	1.20318	0.270616	RAD51
6774906; 6774907; 6774909; 6774910; 6774911; 6774912; 6774913; 6774914; 6774915; 6774916; 6774917; 6774918; 6774919; 6774920; 6774921; 6774922; 6774923; 6774924; 6774925; 6774926; 6774927; 6774928; 6774929; 6774930	85	79	62	0.831137	0.30448	0.168863	1.20317	0.289586	BICC1
6973282	32	23	23	1.20283	0.236575	0.20283	1.20283	0.195624	RPS5
6816720	27	20	12	1.20282	0.377057	0.20282	1.20282	0.295322	KCTD6
6997197	276	251	201	0.831413	0.254263	0.168587	1.20277	0.253653	COL12A1
6992280	183	159	127	1.20267	0.313359	0.202675	1.20267	0.258886	UBA7
6964365	44	36	29	1.20264	0.328172	0.202642	1.20264	0.268457	STX4
7015399	79	63	42	1.20262	0.339794	0.202624	1.20262	0.275483	CCDC22
6856290	174	147	137	0.831637	0.23171	0.168363	1.20245	0.233732	C3
6911729; 6919734	88	72	50	1.20239	0.541446	0.202393	1.20239	0.354276	CDH17
6784990	68	68	52	0.83168	0.199305	0.16832	1.20239	0.199185	COG1
6809524	42	35	28	1.20232	0.341636	0.202324	1.20232	0.276852	SMN1
6808271	90	83	76	1.20224	0.355154	0.202242	1.20224	0.284526
6886034	20	20	20	1.20217	0.396043	0.202171	1.20217	0.304859	RAB14
6983780	59	55	37	1.20213	0.275352	0.202132	1.20213	0.231448	ELMOD2
6771704	48	39	37	1.202	0.321757	0.201996	1.202	0.265071	DNAJC14
6976560	36	24	19	1.20194	0.257945	0.201939	1.20194	0.21685	CBR4
6796408; 6802125	52	51	47	0.831991	0.322222	0.168009	1.20194	0.301041	SLC39A9
6928939; 6943435; 6943436; 6943437	82	67	58	1.20192	0.396351	0.201922	1.20192	0.305218	HGF
6789849; 6789850	37	25	19	1.20182	0.394397	0.201824	1.20182	0.30442	CCDC55
6915619; 6915620; 6915621; 6915622; 6915623; 6915624; 6915625; 6915626; 6915627; 6915628; 6915629; 6915630; 6915631; 6915632; 6915633; 6915634; 6915635; 6923591; 6923597; 6923612; 6923614; 6923617; 6923621; 6923635; 6927478; 6927479; 6927480; 6927481; 6927482; 6927483; 6927484; 6927485; 6927486; 6927487; 6927488; 6927489; 6927490; 6927491; 6927492; 6927493; 6927494; 6927495; 6927496; 6927497; 692…	84	67	50	1.20182	0.279795	0.201816	1.20182	0.235362	NFIA
6807228; 6807229; 6807230; 6807232; 6807233	146	103	70	1.20175	0.437072	0.201749	1.20175	0.322187	GRK6
6810066; 6815892; 6815893; 6815895; 6815899; 6815901	80	63	53	0.832162	0.352209	0.167838	1.20169	0.316848	DEPDC1B
6942176	36	36	22	1.20164	0.398678	0.201642	1.20164	0.306507	PSPH
6815726	66	62	49	1.20153	0.365381	0.201526	1.20153	0.290628	SDCCAG10
6763144	145	121	118	1.20142	0.365724	0.201419	1.20142	0.290906	DHX9
6798229	40	28	18	1.20138	0.395261	0.201378	1.20138	0.305208	C14orf153
6869414; 6869415; 6869416; 6869417; 6869418; 6869419; 6869420	52	42	37	1.20127	0.337577	0.201271	1.20127	0.275514	PCGF5
6755210; 6764106; 6764107	45	45	41	1.20118	0.332052	0.201181	1.20118	0.2723	CD84
6800717	130	100	98	0.832624	0.305135	0.167376	1.20102	0.291664	HECTD1
7016078	28	28	23	0.832637	0.308673	0.167363	1.201	0.293841	KLHL13
6989414	44	40	34	0.832709	0.215083	0.167291	1.2009	0.218344	SCAMP2
6989672	107	99	53	1.20078	0.33725	0.200775	1.20078	0.275811	TLE3
6805134	28	28	22	0.832904	0.239532	0.167096	1.20062	0.242715	SFRP4
6918694	76	68	39	0.832996	0.297941	0.167004	1.20049	0.28756	MTHFR
6769845; 6769846; 6776042; 6776045; 6776047	81	61	48	1.20039	0.352172	0.20039	1.20039	0.284674	PCTK2
6893095; 6893096	208	170	108	1.20031	0.419293	0.200307	1.20031	0.316423
6832420; 6832421; 6837624; 6837636; 6837646; 6837650	58	48	36	0.833143	0.230978	0.166857	1.20027	0.235027	TBC1D22A
6908488; 6908489; 6908490	97	75	50	1.20025	0.529485	0.200252	1.20025	0.35264	CDC14A
6869027	113	104	103	1.2002	0.342696	0.200202	1.2002	0.279543	JAK2
6816248	80	69	57	0.833245	0.217647	0.166755	1.20013	0.221786	PELO
6792516; 6792517; 6792518; 6792519; 6792520	53	42	33	0.833329	0.221969	0.166671	1.20001	0.226364	PRPSAP1
6975701	159	152	141	1.19992	0.410589	0.199924	1.19992	0.313157	PCM1
6778414; 6785668	35	26	14	1.1999	0.360218	0.199904	1.1999	0.289463	ZMAT5
6892879	36	26	21	0.833422	0.263897	0.166578	1.19987	0.263947	TOMM34
6995927	72	68	56	1.19985	0.290039	0.199854	1.19985	0.245393	CLK3
6848087	28	28	26	1.19985	0.251266	0.199849	1.19985	0.2132	DSCR3
6789541	65	43	31	1.19981	0.409479	0.199806	1.19981	0.312792	SPNS2
6852222; 6857229	366	309	301	0.833501	0.226596	0.166499	1.19976	0.231236	BIRC6
6833531; 6833532; 6833533; 6833534; 6833535; 6833536; 6833537; 6833538; 6833539; 6833540; 6833541; 6833542; 6833543; 6833544; 6833545; 6833546; 6833547; 6833548; 6833549; 6833550; 6833551; 6833552; 6833553; 6833554; 6833555; 6833556; 6833557; 6833558; 6833559; 6833560; 6833561; 6833562; 6833563; 6833564; 6833565; 6833566; 6833567; 6833568; 6833569; 6833570; 6833571; 6833572; 6833573; 6833574; 683…	59	45	35	0.833552	0.236548	0.166448	1.19968	0.240824	GHR
6919267	50	34	26	1.1995	0.564962	0.199496	1.1995	0.362002	TMEM68
6999070	80	75	67	1.19944	0.292647	0.199444	1.19944	0.247771	PDCD6IP
6858520	60	48	45	0.833729	0.315806	0.166271	1.19943	0.299271	PAPD1
6824942	53	37	30	0.83375	0.310466	0.16625	1.1994	0.296157	CRYL1
6872444	98	75	57	0.833844	0.211003	0.166156	1.19926	0.215507	RFX3
6876031; 6885727	134	126	120	0.833872	0.230908	0.166128	1.19922	0.23593	SPTAN1
6866936; 6866937; 6866938; 6866939	60	59	43	1.1991	0.347256	0.199105	1.1991	0.283198	CTDP1
6921913	176	132	108	0.834068	0.274	0.165932	1.19894	0.272393	IKBKAP
6850537; 6855482	67	67	53	0.83446	0.228578	0.16554	1.19838	0.234466	CYP39A1
6779725	76	56	52	1.1983	0.354479	0.198303	1.1983	0.287937	RTN4
7012072; 7017664; 7017665	54	42	42	1.19808	0.579897	0.198078	1.19808	0.366335	DKC1
6889261	63	47	34	1.19765	0.340434	0.19765	1.19765	0.280761	PDHX
6787585	28	27	23	1.19732	0.325094	0.197315	1.19732	0.271943	PTTG1
6890713	92	79	52	1.19726	0.42992	0.197265	1.19726	0.323174	NPHP1
6872973	236	202	114	0.835247	0.308362	0.164753	1.19725	0.296573	FER1L3
6792493	44	30	24	1.1972	0.373798	0.197203	1.1972	0.298901	WBP2
6823750; 6823751	121	110	107	1.19719	0.317468	0.197187	1.19719	0.267259	ANKRD44
6973244; 6973401	37	33	24	1.19718	0.33803	0.197177	1.19718	0.279842	GP6
6913638	61	39	34	1.19703	0.365547	0.197033	1.19703	0.29494	RAD23B
6833404; 6833405	142	125	102	1.19703	0.480607	0.197033	1.19703	0.340915	ESPL1
6890788	167	130	125	0.835401	0.272108	0.164599	1.19703	0.272622	ANAPC1
6802349	23	19	19	0.835646	0.168023	0.164354	1.19668	0.163996	NPC2
6996956; 6996957	52	48	36	0.835703	0.344679	0.164297	1.1966	0.3168	SCG3
7012831	36	32	29	1.19656	0.201247	0.196556	1.19656	0.164362	IGBP1
6979543; 6985846	107	93	67	1.19653	0.439488	0.196529	1.19653	0.327374	KIAA0182
6981108; 6981109; 6981110	112	74	60	0.835849	0.327662	0.164151	1.19639	0.308193	ADAM9
6782449	59	51	26	0.835928	0.194993	0.164072	1.19628	0.200055	SCARF1
6933037	40	37	32	1.19625	0.303273	0.196246	1.19625	0.258786	NUDT9
6941029	24	24	18	1.19615	0.283204	0.196148	1.19615	0.24428	PXMP2
6976971; 6976972; 6976973; 6976974	70	56	50	1.19613	0.431981	0.196127	1.19613	0.324908	SF4
6870957	32	27	24	1.19607	0.387109	0.196067	1.19607	0.306256	NDUFS8
6963202	40	40	30	0.836105	0.258027	0.163895	1.19602	0.262654	SMPD1
6843341; 6848035	89	77	75	1.19599	0.375597	0.195987	1.19599	0.300904	MORC3
6782256; 6782257; 6789554; 6789560	139	99	97	0.836211	0.236779	0.163789	1.19587	0.24455	ANKFY1
6876188	36	28	17	1.19582	0.354946	0.195823	1.19582	0.290578	PTGES2
6751304; 6751305; 6751306; 6760395; 6760397; 6760400; 6760401; 7000223; 7009440; 7009442; 7009443; 7009444; 7009445	120	80	65	0.836245	0.269872	0.163755	1.19582	0.271996	DIS3L2
6820033; 6820034	76	52	39	0.836258	0.208092	0.163742	1.1958	0.215677	ENTPD4
6916239; 6924441	96	76	56	0.836426	0.312782	0.163574	1.19556	0.3005	TTC39A
6880549; 6890269; 6890275	135	131	122	0.836431	0.28165	0.163569	1.19556	0.280704	MGA
6901489	40	40	37	1.19556	0.333031	0.195555	1.19556	0.278535	INTS12
6935927; 6935928	55	35	32	1.19546	0.369503	0.195462	1.19546	0.298407	CYP51A1
6862462; 6866930	43	31	26	1.19546	0.319551	0.195457	1.19546	0.27038	PQLC1
6866306	52	40	40	1.19503	0.321093	0.19503	1.19503	0.271794	CEP76
6864529	69	48	45	1.19488	0.268215	0.194878	1.19488	0.233743	CDC25C
6879059; 6879060; 6879061; 6879062; 6879063; 6879064; 6879065; 6879066; 6879067; 6879068; 6879069; 6888771; 6888773	200	192	182	0.83691	0.264782	0.16309	1.19487	0.268967	CKAP5
6829945; 6835116	66	50	49	1.19487	0.31203	0.194871	1.19487	0.266141	ATP6V1C1
6836784	50	42	32	1.19484	0.390434	0.194837	1.19484	0.30888	TSTA3
6880627; 6880628	48	44	42	0.836949	0.220728	0.163051	1.19482	0.230046	CCNDBP1
6824740; 6824741; 6824742	51	33	24	0.836979	0.28194	0.163021	1.19477	0.281561	C14orf94
7014815; 7021446; 7021447; 7021448; 7021571; 7021572	98	65	64	0.836999	0.272154	0.163001	1.19475	0.27461	RPS6KA3
6877901; 6887517; 6887518	67	60	42	1.1946	0.366287	0.194597	1.1946	0.297616	NOSTRIN
6870097; 6873424; 6873425; 6873426; 6873433; 6873434; 6873436; 6873439; 6873440	36	26	20	1.19452	0.351741	0.194519	1.19452	0.290126	C10orf26
6788388	100	84	77	0.83716	0.486039	0.16284	1.19451	0.368799	ANXA6
6846197	104	75	61	0.837178	0.253088	0.162822	1.19449	0.260001	BBX
6811716	53	48	32	0.837195	0.337128	0.162805	1.19446	0.314577	SCGN
6819154	41	40	33	1.19419	0.333329	0.194187	1.19419	0.280093	LRP10
6902976	28	28	21	1.19417	0.426407	0.194169	1.19417	0.324425	PXMP3
6792742	72	55	43	1.19409	0.25557	0.194086	1.19409	0.223799
6933598	40	26	13	1.19398	0.400471	0.193975	1.19398	0.314062	UNG
6906476	72	67	65	1.19385	0.340149	0.193848	1.19385	0.284376
6977091; 6977092	60	56	33	1.1934	0.391675	0.1934	1.1934	0.310732	FAM129C
6876430; 6886089	74	53	36	0.837967	0.24888	0.162033	1.19337	0.257507	PTGS1
6855708	92	62	35	1.19331	0.467561	0.193314	1.19331	0.339637	KLC4
6899213	52	52	41	0.838009	0.256078	0.161991	1.19331	0.263502	GBAP
6875181	126	118	112	0.838048	0.240644	0.161952	1.19325	0.250476	MRC1L1
6755173	22	16	16	0.838121	0.236463	0.161879	1.19314	0.246804	DEDD
6975889	33	27	23	1.19307	0.42752	0.193071	1.19307	0.325776	KIAA1430
6825325; 6866754	58	36	30	0.838186	0.362737	0.161814	1.19305	0.327765	MTMR9
6890068	80	72	64	1.19289	0.457776	0.192887	1.19289	0.336747	RASGRP1
6963578; 6970581	76	71	67	1.19282	0.423064	0.192819	1.19282	0.324278	FAR1
6788815	65	48	40	0.838355	0.295177	0.161645	1.19281	0.291976	ALDH3A2
6865100; 6865101	60	47	37	0.838387	0.252681	0.161613	1.19277	0.261218	DPYSL3
6952926; 6952927	61	44	32	1.19275	0.357993	0.192749	1.19275	0.295145	PARP12
6957384; 6957385	32	32	22	1.19248	0.379548	0.19248	1.19248	0.306032	CD69
6962773	32	20	15	1.19245	0.346434	0.19245	1.19245	0.28927	CLNS1A
6854435	26	25	24	1.19244	0.322271	0.19244	1.19244	0.275208	FAM173A
6837805	185	167	131	1.19238	0.338483	0.192375	1.19238	0.2849	SBF1
6889258	82	50	41	0.838662	0.302118	0.161338	1.19237	0.296663	CD44
6982649	46	42	39	1.19177	0.346272	0.191766	1.19177	0.289857	KIAA1712
6998494	68	52	28	0.839176	0.28553	0.160824	1.19165	0.286633
6846571	42	38	27	0.83927	0.260601	0.16073	1.19151	0.268695
6795885	63	46	38	1.19141	0.322891	0.191412	1.19141	0.276656	ACTR10
6968776	83	78	42	1.19136	0.395617	0.191365	1.19136	0.314295	UNC45A
6906328	47	35	32	0.839377	0.197667	0.160623	1.19136	0.208225	GUCY1A3
6878730; 6888342	89	63	63	1.19122	0.301535	0.191218	1.19122	0.262992	SSRP1
6925642	76	58	48	1.1912	0.39562	0.1912	1.1912	0.314444	TINAGL1
6984420	80	75	44	0.839621	0.246158	0.160379	1.19101	0.257353	BBS2
7018297	32	24	16	1.19063	0.258779	0.190625	1.19063	0.230673	KIAA1166
6998301	75	55	49	1.19061	0.403635	0.190611	1.19061	0.318379	PCCB
6958850; 6958851; 6958852; 6958853; 6958854; 6965626	61	50	42	1.19051	0.272123	0.190509	1.19051	0.241938	ZC3H4
6999579	79	59	53	0.84003	0.223544	0.15997	1.19043	0.237116	TMEM16K
6913128	40	40	24	0.840101	0.394119	0.159899	1.19033	0.342477	GRHPR
6775864	32	28	24	1.19007	0.442549	0.190071	1.19007	0.333782	SPIC
6892384	60	36	32	0.840491	0.21532	0.159509	1.18978	0.229408	EDEM2
6784257	43	31	31	1.18977	0.279405	0.18977	1.18977	0.248508	PSME3
6835972; 6835973; 6835974	31	27	25	1.18973	0.371217	0.189729	1.18973	0.304641	TMEM65
6839059; 6843661; 6843662	40	32	28	1.18972	0.353728	0.18972	1.18972	0.29586	HMOX2
6921229; 6921230; 6921231; 6921232	33	29	23	1.18971	0.344391	0.189709	1.18971	0.290867	PAX5
6825137; 6825138	84	71	58	1.1897	0.341055	0.189704	1.1897	0.289028	NUPL1
6784244	51	43	35	1.18968	0.337147	0.189681	1.18968	0.286852	TUBG1
6972466	96	72	58	1.18936	0.434736	0.189362	1.18936	0.331571	PPFIA1
6950413	36	32	27	0.841329	0.179805	0.158671	1.1886	0.188763	EMP1
6888786; 6888787; 6888788; 6888789; 6888790; 6888791; 6888792; 6888793	136	103	86	1.18853	0.299585	0.18853	1.18853	0.264575	DGKZ
6758662	56	48	37	1.18836	0.371353	0.18836	1.18836	0.305998	PMS1
7019790; 7019793; 7019794; 7019795; 7019796; 7019797; 7019798; 7019799	51	31	28	1.18835	0.454659	0.188353	1.18835	0.339337	RBM41
6803208	40	39	28	0.841626	0.194554	0.158374	1.18818	0.207811	DDX24
6950170	29	29	21	1.18812	0.418252	0.188123	1.18812	0.326433	KLRD1
6934891	62	53	34	0.841737	0.221045	0.158263	1.18802	0.237003	ABHD11
6832564; 6832565; 6832566; 6832567; 6832568; 6832569; 6837800; 6837801	105	80	75	1.18799	0.293835	0.187992	1.18799	0.261155	SAPS2
6850060; 6850061	42	33	30	1.18793	0.310612	0.187931	1.18793	0.272578	AGPAT1
6908027	24	23	19	1.18793	0.357454	0.18793	1.18793	0.299532	RBM15
6836231; 6836232	76	54	50	1.18791	0.414864	0.187913	1.18791	0.325292	FAM49B
6754669; 6763682	105	79	68	1.18788	0.302503	0.187884	1.18788	0.267267	SCYL3
6925527	35	32	26	1.18785	0.303952	0.187848	1.18785	0.268282	ZNF362
6768897	24	16	11	1.18782	0.420721	0.187823	1.18782	0.327643	CHCHD10
6955514	196	150	142	1.1878	0.328987	0.187798	1.1878	0.284055	NUP210
6964478	101	85	74	0.8419	0.311447	0.1581	1.18779	0.305856	BRWD2
6916221	135	123	118	1.18767	0.368986	0.187674	1.18767	0.305509	NRD1
6883691; 6893577; 6893578	48	45	31	1.18757	0.277942	0.187575	1.18757	0.249879	RAB22A
6955778; 6955780; 6955781; 6955782; 6955783; 6955784; 6955785; 6955786; 6955787; 6955788; 6955789; 6955790; 6955791; 6955792; 6955793; 6955794; 6955795; 6955796; 6955797; 6955798; 6955799; 6955800; 6955801	106	93	70	0.842244	0.208256	0.157756	1.1873	0.224372	FRMD4B
6986033	74	48	46	1.18728	0.533119	0.187282	1.18728	0.362684	ABCB10
6967068; 6967069	120	95	67	0.842436	0.224845	0.157564	1.18703	0.241724	HPS5
6928965	87	87	69	0.842558	0.298981	0.157442	1.18686	0.299237	SEMA3C
6838383	56	36	33	0.842679	0.255539	0.157321	1.18669	0.269065	CCNT1
6872262; 6872263; 6872264; 6872265; 6872266; 6872267; 6872268; 6872269; 6872270; 6872271; 6872272; 6872273; 6872274; 6872275; 6872276	59	50	48	1.18649	0.300769	0.186491	1.18649	0.267613	PIP5K1B
6815272	88	88	78	0.84286	0.256514	0.15714	1.18644	0.270072	IQGAP2
7012001; 7012002	64	52	47	0.842882	0.225922	0.157118	1.18641	0.243385	TAZ
6756989	34	28	19	1.18634	0.355194	0.186343	1.18634	0.299922	LACTB2
6916663	77	59	55	0.842962	0.201964	0.157038	1.18629	0.218415	SLC6A9
6763576	72	72	68	1.1862	0.342393	0.186205	1.1862	0.293278	C1orf9
6788120	54	34	33	1.18607	0.279341	0.186071	1.18607	0.252671	HNRNPAB
6986677; 6986678; 6986679; 6986680; 6986681; 6986682; 6993231; 6993236; 6993238; 6993241	33	33	25	0.84313	0.334731	0.15687	1.18606	0.319662	PDGFD
6964330; 6964331; 6964332; 6964333; 6971390	90	82	52	1.18598	0.337825	0.185979	1.18598	0.290982	RNF40
6978386; 6978387; 6978388; 6978389	27	27	26	1.18597	0.55005	0.18597	1.18597	0.367645	GINS3
6953145	74	74	54	0.843282	0.298023	0.156718	1.18584	0.299493	FAM115A
6995718; 6995719	72	72	68	1.18576	0.334067	0.185764	1.18576	0.289082	CUL5
6791548	70	58	42	1.18566	0.391464	0.185659	1.18566	0.317655	ATXN7L3
6865709	98	60	46	0.843415	0.24247	0.156585	1.18566	0.259208	ALDH7A1
6854657; 6854694; 6854695; 6854697; 6854698; 6854699	38	34	32	0.843489	0.260429	0.156511	1.18555	0.273929	MTCH1
6983935	48	44	41	1.18553	0.290832	0.185534	1.18553	0.261756	DNAJA2
6979110	92	84	73	1.18548	0.354485	0.185478	1.18548	0.300407	COG4
6784659; 6784660; 6784661; 6784662; 6784663; 6791967	99	95	73	1.18543	0.358414	0.185432	1.18543	0.302449	CCDC45
6960301	35	35	19	1.1854	0.391155	0.185403	1.1854	0.317754	IL4I1
7011949	56	44	34	0.843617	0.226969	0.156383	1.18537	0.24541	ABCD1
6802023	34	30	30	1.18515	0.295447	0.185148	1.18515	0.265438	ATP6V1D
6916127	82	70	67	0.843795	0.24698	0.156205	1.18512	0.263543	TMEM48
6995149; 6995150; 6995151; 6995152; 6995153; 6995154; 6995155; 6995156; 6995157	103	95	92	0.84381	0.271842	0.15619	1.1851	0.282794	UBE4A
6956981	42	29	22	1.18508	0.297049	0.185076	1.18508	0.266626	BID
7010355	20	20	12	1.18507	0.379129	0.185067	1.18507	0.312726	TIMP1
6954619	16	16	15	1.18499	0.361895	0.184989	1.18499	0.304617	VAMP8
6791084; 6791085; 6791086	44	38	35	1.1848	0.261272	0.184797	1.1848	0.239691	UBE2Z
6995968; 6995969; 6995970; 6995971; 6995972; 6995973; 6995974; 6995975; 6995976	55	43	23	0.844046	0.252903	0.155954	1.18477	0.268731	LOXL1
6762321	71	63	61	1.18474	0.339558	0.184739	1.18474	0.293201	ATP2B4
6848859; 6848860; 6848861; 6848862; 6848863; 6848864	50	46	38	1.18451	0.347872	0.184512	1.18451	0.297917	TBP
6999954; 7017672	128	120	100	1.18439	0.404941	0.184391	1.18439	0.324428	F8
6782083	144	112	79	1.18435	0.414621	0.184352	1.18435	0.328294	GPS2
6851186; 6856177; 6856178	72	55	52	1.18434	0.39138	0.184337	1.18434	0.318823	EMR3
6754014; 6763006	84	79	75	1.18427	0.432329	0.184271	1.18427	0.334971	IVNS1ABP
6940841; 6940842; 6940843; 6940844; 6940846	83	63	52	0.844404	0.259747	0.155596	1.18427	0.274576	TGFBR3
6797772; 6797775; 6797776; 6797777; 6797778; 6797779; 6797780; 6797781; 6797782	79	59	57	1.18423	0.347091	0.184233	1.18423	0.297782	VRK1
6753335; 6753336; 6753337	43	35	31	1.18419	0.361962	0.184185	1.18419	0.305428	PTPN7
6747449; 6747450; 6747451; 6748213; 6748215; 6748216; 6757464; 6757465	88	59	58	1.18416	0.327025	0.184164	1.18416	0.286666	LMBRD1
6930606; 6930607; 6930608; 6930609; 6937954; 6937959; 6937960; 6937962; 6937968; 6937971; 6937973; 6937975; 6937976; 6937977	195	166	91	0.844502	0.268538	0.155498	1.18413	0.281276	SLIT2
6897707	72	51	45	1.18402	0.417049	0.184023	1.18402	0.329516	RNF13
6850000	47	36	27	1.18396	0.615742	0.183964	1.18396	0.382559	RXRB
6782691; 6782692; 6782693	113	98	96	0.84463	0.265019	0.15537	1.18395	0.27885	SPAG5
6753289	152	124	108	1.18388	0.341799	0.183879	1.18388	0.295297	JARID1B
6843343; 6843344	62	56	50	0.844699	0.261043	0.155301	1.18385	0.275947	CHAF1B
6980124; 6980125	60	56	52	1.18384	0.315868	0.183843	1.18384	0.280274	TIMM44
6861850; 6861851; 6861852; 6866422; 6866423; 6866425; 6866436; 6866446; 6866451; 6866463; 6866466; 6866467	102	75	69	0.844718	0.246918	0.155282	1.18383	0.264713	TCF4
6980991	51	38	35	1.18382	0.291984	0.183825	1.18382	0.264487	GINS4
6932140	92	92	86	1.18373	0.325924	0.183732	1.18373	0.28647	YTHDC1
6793864; 6799453	162	129	116	0.844815	0.265568	0.155185	1.18369	0.279492
6995384	32	20	19	1.18364	0.281173	0.183637	1.18364	0.256842	FAM55A
6993890; 6993891; 6993892; 6993893; 6993894; 6993895; 6993896; 6993897; 6993898; 6993899	84	68	64	1.18361	0.37346	0.183613	1.18361	0.311482	ANLN
6845375	62	38	35	1.18361	0.403856	0.183608	1.18361	0.324685	PARP15
6770743	52	40	31	1.18337	0.273108	0.183375	1.18337	0.250971	KRR1
6875197; 6884893	40	33	20	0.845056	0.24558	0.154944	1.18335	0.264043	ARL5B
6785675; 6785676	87	76	55	1.18333	0.426956	0.183329	1.18333	0.333821	NF2
7019867	85	64	62	1.18323	0.409817	0.183231	1.18323	0.3274	ACSL4
6791422	49	45	29	0.845181	0.228534	0.154819	1.18318	0.249063	JUP
6994356; 6994357	99	73	71	0.845203	0.251992	0.154797	1.18315	0.269511	APLP2
6871493	40	36	20	1.18307	0.352014	0.183066	1.18307	0.301513
6966308	44	31	25	0.845313	0.212753	0.154687	1.18299	0.233592	TMEM147
6833305; 6838607	47	40	28	0.845378	0.272833	0.154622	1.1829	0.285449	ACVRL1
6904300	50	33	33	1.18272	0.236286	0.182718	1.18272	0.219674	CCNA2
6887819	65	44	41	1.18266	0.369093	0.182656	1.18266	0.310343	OLA1
6814441	67	57	48	0.845596	0.326264	0.154404	1.1826	0.318018	RHOBTB3
6852750	124	116	77	0.845758	0.237655	0.154242	1.18237	0.258164	PLEKHH2
6963946	62	46	45	1.18217	0.212989	0.182168	1.18217	0.196194	UQCRC2
6790774; 6790775; 6790776; 6790777; 6790778; 6790779; 6790780; 6790781; 6790782; 6790783; 6790784	66	53	50	1.18217	0.328713	0.182166	1.18217	0.289728	TOM1L1
6930501	40	40	39	1.18216	0.337031	0.182158	1.18216	0.294434	NCAPG
6912517; 6920640; 6920641	36	28	17	0.845923	0.227827	0.154077	1.18214	0.249428	RRAGD
6839871; 6844365	123	100	95	1.18211	0.357881	0.182111	1.18211	0.305425	HIRA
6785394; 6792711; 6792714; 6792715	190	162	114	1.1819	0.362782	0.181897	1.1819	0.308047
6870996	81	53	51	1.18185	0.242942	0.181848	1.18185	0.227072	FBXL11
6890332; 6890333; 6890334; 6890335; 6890336; 6890337; 6890338; 6890339; 6890340; 6890341; 6890342; 6890343; 6890344; 6890345; 6890346; 6890347; 6890348; 6890349; 6890350; 6890351; 6890352	203	182	154	0.846201	0.267474	0.153799	1.18175	0.282643	UBR1
6809266	116	88	73	0.846249	0.248173	0.153751	1.18169	0.267783	GFM2
6996678	44	36	31	0.846403	0.406306	0.153597	1.18147	0.352704	AQP9
6776507	36	27	24	1.18143	0.330077	0.181429	1.18143	0.291278	C12orf29
6824559	41	37	33	1.18137	0.49552	0.18137	1.18137	0.357175	TMEM55B
6758625	28	23	17	1.1813	0.37009	0.181299	1.1813	0.31211	NAB1
6784279	79	67	62	0.84659	0.185715	0.15341	1.18121	0.204388
6927240	36	36	35	1.18098	0.415641	0.180981	1.18098	0.331627	RER1
6962054	101	85	58	0.846821	0.26925	0.153179	1.18089	0.284709	PDE8A
6800228	44	40	40	1.18076	0.34455	0.180763	1.18076	0.299918	ARL4A
6955605; 6955606	66	55	44	1.18049	0.400135	0.180488	1.18049	0.32597	ZFYVE20
6933310; 6940901	52	36	29	0.847163	0.195573	0.152837	1.18041	0.217259	PIGG
6961917; 6968707	174	150	136	1.18023	0.377177	0.180228	1.18023	0.316385	FANCI
6795990; 6801664	20	12	12	1.18013	0.270874	0.180131	1.18013	0.253025	PPM1A
6916535	100	83	57	1.18009	0.371269	0.180095	1.18009	0.31381	POMGNT1
6813555; 6813556; 6813557; 6813558; 6813559	68	65	60	1.18009	0.336814	0.180094	1.18009	0.296429	UBQLN1
6910960; 7006087	120	104	52	0.847399	0.28398	0.152601	1.18008	0.295508	LRRC7
6934262; 6934263; 6934264; 6934265; 6934266; 6934267; 6934268; 6934269; 6934270; 6941855	132	108	73	1.17997	0.441661	0.179974	1.17997	0.341823	HIP1R
6962922	24	20	12	1.17989	0.258724	0.179891	1.17989	0.243434	KCNE3
6962111; 6962112; 6962113; 6962114; 6962115; 6968914	98	84	67	0.847545	0.313019	0.152455	1.17988	0.313113	EFTUD1
6933014; 6933016; 6940560	222	186	117	0.847674	0.325352	0.152326	1.1797	0.319825	PTPN13
6942685	122	74	45	1.17959	0.402566	0.179587	1.17959	0.32776	MICALL2
6909375	24	24	22	1.17948	0.281087	0.179482	1.17948	0.261565
6896406; 6903792	128	120	69	0.847889	0.273176	0.152111	1.1794	0.288823	PLD1
6963006; 6963007; 6963008; 6963009; 6969867	144	100	80	0.847924	0.239442	0.152076	1.17935	0.262673	PDE2A
6852214; 7001756	89	71	57	1.17932	0.343042	0.179324	1.17932	0.300575	SPAST
6968799	166	157	150	0.847983	0.266591	0.152017	1.17927	0.284262	IQGAP1
6771662; 6771663; 6778032	136	102	94	0.848075	0.214057	0.151925	1.17914	0.238933	SMARCC2
6782668; 6782669; 6782670; 6782671; 6782672; 6782673; 6782674; 6782675; 6782676; 6782677; 6782678; 6789933; 6789936	24	22	17	0.848077	0.309117	0.151923	1.17914	0.311545	C17orf63
6783321; 6790556	64	44	28	0.84809	0.340986	0.15191	1.17912	0.327978	2004-09-01
6992852; 6999365; 6999368	123	108	77	1.17904	0.407404	0.179044	1.17904	0.330159	GOLGA4
6775155	24	16	12	1.17893	0.337019	0.178934	1.17893	0.297733	GSTT2
6896507; 6903935; 6903936; 6903940	46	41	39	1.17882	0.416019	0.178818	1.17882	0.333659	SEC62
6834890; 6834891	52	43	40	1.17877	0.27663	0.17877	1.17877	0.259061	STK3
6767292; 6767293; 6773406; 6773407; 6773408; 6773411; 6773412	148	132	124	0.848383	0.274661	0.151617	1.17871	0.290469	REV3L
6871085; 6871086; 6871087; 6871088; 6871089; 6871090	115	104	89	1.17839	0.367738	0.178393	1.17839	0.313799	PACS1
6937066	36	24	12	0.848613	0.171038	0.151387	1.17839	0.188049	MPV17
7013184; 7018762	96	84	77	0.848621	0.271439	0.151379	1.17838	0.288528	ATP7A
6871519	37	36	21	1.1783	0.44016	0.1783	1.1783	0.34271	CCDC86
7015458	32	32	20	1.17802	0.22442	0.178021	1.17802	0.213817	TBC1D25
6983058	120	87	56	0.848898	0.248498	0.151102	1.178	0.271573	PSD3
6902440; 6902441; 6902442; 6902443; 6902444; 6902445; 6902446; 6902447; 6902448; 6902449; 6902450; 6902451; 6910574; 6910577	68	56	54	0.84896	0.249073	0.15104	1.17791	0.272122	ELTD1
6815543	92	71	56	1.17783	0.393634	0.177826	1.17783	0.325723	RAD17
6819883; 6825435	39	24	20	1.17782	0.344449	0.177822	1.17782	0.30284	PBK
6881438; 6881439; 6881440; 6881441; 6881442; 6881443; 6881444; 6881445; 6881446; 6881447; 6891221; 6891223; 6891232; 6891233; 6891235; 6891238; 6891242; 6891246; 6891247	145	129	80	0.849174	0.341697	0.150826	1.17762	0.32946	PLCB1
6796540; 6796541; 6802283	62	48	46	0.849196	0.316595	0.150804	1.17758	0.31692	PSEN1
6792779	54	53	51	0.849216	0.177981	0.150784	1.17756	0.198444
6869570; 6873007; 6873010; 6873011; 6873016; 6873019	28	28	14	0.849483	0.353077	0.150517	1.17719	0.334944	PLCE1
6939047	40	35	30	1.17713	0.392411	0.177134	1.17713	0.325851	COMMD8
6779718	74	52	43	1.17705	0.398119	0.177051	1.17705	0.328262	MTIF2
6873111	91	55	47	1.17705	0.339753	0.17705	1.17705	0.301144	BLNK
6963417	74	66	51	1.17705	0.480901	0.177048	1.17705	0.356378	ZNF143
6977397; 6977398; 6977399; 6977400	58	44	42	1.17702	0.402222	0.177019	1.17702	0.329931
6825390; 6825391	36	28	27	0.849668	0.2472	0.150332	1.17693	0.271548	HMBOX1
6840623; 6845257; 6845258; 6845259	72	60	34	0.849689	0.390473	0.150311	1.1769	0.350138	SLC12A8
6840782	150	142	130	1.17675	0.352541	0.176752	1.17675	0.308057	POLQ
6881949; 6891803; 6891804	51	39	32	1.17673	0.381057	0.176733	1.17673	0.321396	C20orf19
6766980; 6766981; 6766982; 6766983; 6766984; 6766985; 6766986	40	33	19	1.17673	0.43559	0.176731	1.17673	0.342472	HDDC2
6786849	57	47	38	1.17669	0.318278	0.176691	1.17669	0.289397	VRK2
6782141	52	43	34	1.17661	0.397361	0.176613	1.17661	0.328353	ENO3
6864761	68	64	60	0.849938	0.28826	0.150062	1.17656	0.30133	HDAC3
6873466	97	68	60	1.17652	0.351331	0.176523	1.17652	0.307679	NT5C2
6931261	53	33	30	1.17643	0.268766	0.176432	1.17643	0.255766	LIAS
6831469; 6836628; 6836629; 6836630	47	39	35	1.17636	0.304057	0.17636	1.17636	0.28095	PTP4A3
6836827	75	71	54	0.850083	0.26687	0.149917	1.17636	0.287139	BOP1
6986565; 6986566; 6993168; 7003889	72	72	60	1.17626	0.407362	0.176262	1.17626	0.33262	CWF19L2
6837445; 6837446; 6837447	64	53	46	1.17617	0.408956	0.176173	1.17617	0.333311	PACSIN2
6823709	327	257	144	0.850229	0.285491	0.149771	1.17615	0.299927	STAB1
6818792	72	72	55	0.850307	0.234329	0.149693	1.17605	0.261471	C14orf101
6933341; 6933342; 6933343; 6933344; 6933345	44	36	19	1.17603	0.372996	0.17603	1.17603	0.318486	FGFRL1
6876175	96	92	66	0.850436	0.304017	0.149564	1.17587	0.311374	POMT1
7015461	36	36	24	0.850472	0.262194	0.149528	1.17582	0.284239	EBP
6916143; 6924344; 6924349	92	76	44	1.17573	0.390267	0.175732	1.17573	0.326252	LRP8
6814827	107	96	92	1.17568	0.516618	0.175676	1.17568	0.36691	RASA1
6784997; 6792299	43	42	27	1.17562	0.415889	0.175618	1.17562	0.336413	C17orf80
7015856	41	41	33	1.17553	0.333614	0.175531	1.17553	0.299392	FUNDC1
6770908; 6770909; 6770910; 6770911	165	159	115	0.85072	0.288932	0.14928	1.17547	0.302696	PTPRB
6964527; 6971586	40	39	20	1.17543	0.462932	0.17543	1.17543	0.352361	HTRA1
6823849	70	50	40	1.17525	0.329801	0.17525	1.17525	0.297577	MAPK8
6780725; 6780726; 6780727; 6780728; 6780729	32	24	19	1.17517	0.513014	0.175166	1.17517	0.366384	MGAT1
7015449	46	38	28	1.17499	0.392483	0.174991	1.17499	0.32785	WDR13
6778583; 6785804	44	40	31	1.17491	0.272159	0.174909	1.17491	0.260219	CCM2
6841882	51	47	44	0.851356	0.343326	0.148644	1.1746	0.332525	MINA
6899330	27	27	25	1.17458	0.266162	0.174581	1.17458	0.255938	JTB
6989355; 6989356; 6995863; 6995864	40	40	26	1.1744	0.323772	0.174403	1.1744	0.295061	SNUPN
6874000	103	84	52	0.851539	0.205111	0.148461	1.17434	0.234593	AFAP1L2
6841410; 6846170; 6846171; 6846172	60	36	35	1.17418	0.225865	0.174183	1.17418	0.220299	CD47
6768618; 6768620	40	28	21	0.851686	0.333386	0.148314	1.17414	0.328206	SLC16A9
6857963; 6857964	28	26	21	0.851722	0.255398	0.148278	1.17409	0.280763	PIGF
6818707; 6818708; 6818709; 6818710; 6818711; 6818712; 6818713; 6818714; 6824361	34	21	17	0.851788	0.221391	0.148212	1.174	0.251602	FBXO34
6812386; 6812387; 6816582	76	68	57	0.851794	0.267415	0.148206	1.17399	0.289715	F13A1
6982918; 6982919	43	36	31	0.851795	0.288302	0.148205	1.17399	0.303604	CPE
6911651; 6919657	29	22	16	1.17394	0.26537	0.173945	1.17394	0.25608	C8orf37
6972712	99	73	64	0.852041	0.263326	0.147959	1.17365	0.287097	LENG8
7018582	16	16	14	1.17362	0.246394	0.173624	1.17362	0.240511	ERCC6L
6916148; 6924355	68	46	33	1.17361	0.331349	0.173614	1.17361	0.300153	C1orf123
7015028; 7020717	68	56	43	1.17342	0.344271	0.173421	1.17342	0.307224	FANCB
6872203	109	105	101	1.17342	0.356652	0.173419	1.17342	0.313398	SMC5
6769201	79	60	46	1.17335	0.428065	0.173346	1.17335	0.342756	MUM1
6764435	76	72	65	1.17331	0.42919	0.173313	1.17331	0.343175	AKT3
6979670	72	63	38	1.17323	0.418715	0.173232	1.17323	0.339539	SPG7
6948378	20	20	18	0.852394	0.212974	0.147606	1.17317	0.244132	ARL6IP5
6782447	196	184	174	0.852409	0.236928	0.147591	1.17315	0.266664	PRPF8
6935756	159	133	117	1.17303	0.357841	0.173025	1.17303	0.314361	BRCA2
6838754	69	59	37	0.85254	0.244065	0.14746	1.17297	0.272861	CALCOCO1
6784048; 6784049; 6791284	150	90	76	1.1729	0.39957	0.172904	1.1729	0.332607	CASC3
6788507	64	52	47	1.17288	0.350061	0.172883	1.17288	0.310701	FAM114A2
6944575; 6944576; 6952084; 6952086; 6952090; 6952091; 6952093	81	81	64	0.852669	0.246748	0.147331	1.17279	0.275223
6993489	36	28	21	1.17269	0.53499	0.172695	1.17269	0.373424	PANX1
6802532; 6802533; 6802534; 6802535; 6802536; 6802537; 6802538; 6802539; 6802540; 6802541; 6802542; 6802543; 6802544; 6802545; 6802546; 6802547; 6802548; 6802549; 6802550; 6802551	70	68	64	0.852921	0.438965	0.147079	1.17244	0.368791	SPTLC2
6871627	49	30	17	0.852933	0.229193	0.147067	1.17242	0.260543	DTX4
6907534	117	89	84	1.17237	0.40108	0.172373	1.17237	0.333681	WDR3
6766350	47	32	31	0.852997	0.374752	0.147003	1.17234	0.34743	IFNGR1
6825494	60	47	41	0.853007	0.214427	0.146993	1.17232	0.246511	DPYSL2
6749923	32	21	21	1.17227	0.252391	0.172269	1.17227	0.247446	EEF1B2
6839402; 6839403; 6839404; 6843951	68	43	43	1.17219	0.285982	0.172194	1.17219	0.273548	RSL1D1
6783360; 6790595	39	27	23	1.17214	0.279978	0.172141	1.17214	0.269331	VEZF1
6847090	68	52	37	0.853148	0.355175	0.146852	1.17213	0.339634	ROBO2
6948032	67	43	26	1.17209	0.321926	0.172089	1.17209	0.296477	C3orf19
6964160	64	40	39	0.853236	0.263843	0.146764	1.17201	0.289018	IL4R
7012860	49	35	19	1.17197	0.396363	0.17197	1.17197	0.332192	FOXO4
7020641	48	31	27	1.17195	0.271594	0.171952	1.17195	0.263327	SYAP1
6869656; 6873102	48	36	28	1.17194	0.346442	0.171937	1.17194	0.309844	CCNJ
6817143; 6822888; 6822889	168	129	122	1.17184	0.372388	0.17184	1.17184	0.322236	TOP2B
6793370	131	98	91	1.17176	0.321793	0.171759	1.17176	0.296756	SMC6
6861136; 6865710; 6865711; 6865712	33	29	19	1.1717	0.341329	0.171704	1.1717	0.307466	RNUXA
6926855; 6926856; 6926857; 6926858	84	83	54	0.853489	0.270738	0.146511	1.17166	0.294201	PLOD1
6856239	84	84	70	1.17146	0.31637	0.17146	1.17146	0.293922	LONP1
6845377	24	23	21	1.1714	0.430104	0.171402	1.1714	0.345126	DTX3L
6801875	20	20	18	1.17135	0.564854	0.171351	1.17135	0.38081	ZBTB25
6966985	33	29	22	1.17134	0.395563	0.171341	1.17134	0.33245	BAX
6983351; 6983352; 6983353	68	68	43	0.853805	0.278492	0.146195	1.17123	0.299808	LARGE
7010762; 7016404	16	16	12	1.17115	0.200299	0.171148	1.17115	0.196425	ZBTB33
6800934	24	20	16	0.853883	0.275634	0.146117	1.17112	0.298016	NFKBIA
6917069	68	56	52	1.17111	0.436238	0.171108	1.17111	0.347442	GNL2
6907912	72	67	63	1.17109	0.432056	0.171089	1.17109	0.346057	DDX20
6866118; 6866119; 6866120; 6866121; 6866122; 6866123	111	95	64	0.85396	0.355949	0.14604	1.17101	0.340799	ATP8B1
7016334	63	40	30	1.17098	0.43387	0.170979	1.17098	0.346761	UPF3B
6923694; 6923695; 6923696	139	122	114	0.854041	0.305957	0.145959	1.1709	0.31666	DOCK7
6762804	37	23	21	1.17074	0.287723	0.170744	1.17074	0.276446	RGS18
6885751; 6885752; 6885753; 6885754; 6885755; 6885756; 6885757; 6885758	68	60	39	0.854225	0.324105	0.145775	1.17065	0.326436	CCBL1
6893364	24	24	20	1.17059	0.355668	0.170594	1.17059	0.31574	ZNF217
6989556	127	87	65	0.854356	0.253218	0.145644	1.17047	0.282587	PARP6
6902493; 6902494; 6910615	105	88	87	0.854433	0.247391	0.145567	1.17037	0.278129	FUBP1
6970839	32	31	23	1.17036	0.277304	0.170365	1.17036	0.269489	COQ7
6783045	123	93	73	0.854438	0.274532	0.145562	1.17036	0.29798	HEATR6
6747839; 6757138; 6757140	21	21	18	0.854444	0.269159	0.145556	1.17035	0.29433	LY96
6871164	111	83	72	0.854631	0.21224	0.145369	1.1701	0.246695	POLA2
6955025	36	35	33	0.854652	0.195884	0.145348	1.17007	0.229041	MTHFD2
6790538	44	28	26	1.16996	0.300447	0.169961	1.16996	0.285802	PRR11
6818950; 6824558	24	15	15	1.16984	0.336044	0.169842	1.16984	0.306633	APEX1
6845909	61	40	32	0.854921	0.279522	0.145079	1.1697	0.301871	QTRTD1
6782164; 6782165; 6782166; 6782167; 6782168; 6789460; 6789462	110	98	82	1.16935	0.374774	0.169346	1.16935	0.325684	RABEP1
6863323	68	48	41	1.16925	0.35065	0.169254	1.16925	0.31466	ESCO1
6749352; 6758579	24	24	15	1.1692	0.434092	0.169198	1.1692	0.348352	SDPR
6993147; 6993760	117	77	53	0.85537	0.264907	0.14463	1.16908	0.292545	KRI1
6813876	59	59	38	1.16908	0.396216	0.169078	1.16908	0.334787	SLC35D2
6769080	22	18	13	1.16907	0.399517	0.169067	1.16907	0.336082	CSTB
6759949; 6759950	76	75	69	1.16901	0.38053	0.169012	1.16901	0.328468	FARSB
6946474	75	59	56	0.855575	0.216305	0.144425	1.1688	0.252165	KIAA0241
6861322	54	36	34	1.16859	0.318551	0.168586	1.16859	0.298323	RBM22
6843629	84	76	73	0.855764	0.257998	0.144236	1.16855	0.288061	TRAP1
6867823	105	65	41	1.16849	0.448428	0.168491	1.16849	0.353556	SYVN1
6978870	135	123	90	0.855856	0.241822	0.144144	1.16842	0.275562	EDC4
6969030	37	24	23	1.16836	0.319136	0.168356	1.16836	0.298911	ZFAND6
6987343	60	58	35	1.16828	0.320944	0.16828	1.16828	0.300025	P2RY11
6976876	52	36	35	1.16823	0.281273	0.168228	1.16823	0.274888	SH2D4A
6775625	32	32	22	0.85604	0.294914	0.14396	1.16817	0.312724	NUAK1
6762147; 6762148	44	32	17	0.856062	0.147948	0.143938	1.16814	0.165303	RASSF5
6985935	95	83	67	1.16812	0.444668	0.168122	1.16812	0.352684	FAM38A
6948015; 6955557; 6955566; 6955568	79	48	46	0.856084	0.28725	0.143916	1.16811	0.308182	SLC6A6
6777510	56	54	33	0.856155	0.266041	0.143845	1.16801	0.294362	IRAK3
6806794	32	28	26	1.16799	0.404792	0.16799	1.16799	0.339069	FAM8A1
6989452	36	32	16	1.16796	0.414541	0.167961	1.16796	0.342675	STOML1
6854463; 6854464	28	28	18	1.16787	0.360128	0.167875	1.16787	0.320553	NME4
6963271; 6970278; 6970280; 6970283	157	109	59	0.85629	0.29883	0.14371	1.16783	0.31529	PPFIBP2
6971446; 6971447; 6971448; 6971449	68	56	51	1.16772	0.344218	0.167722	1.16772	0.313039	TIAL1
6995819	146	126	99	1.16771	0.385592	0.167708	1.16771	0.331804	SCAPER
6935737	95	94	57	1.16767	0.384632	0.167666	1.16767	0.33145	FRY
6854462	40	40	32	0.856424	0.279014	0.143576	1.16765	0.303422	DECR2
6791504	122	100	97	1.1676	0.36742	0.167596	1.1676	0.324144	BRCA1
6845971	44	28	26	1.16755	0.4366	0.167551	1.16755	0.350577	SLC35A5
6829591; 6829592; 6834784; 6834794; 6834802	135	113	87	0.856512	0.255605	0.143488	1.16753	0.287274	SEMA5A
6803178; 6803179; 6803180; 6803181; 6803182; 6803183; 6803184; 6803185	43	27	18	1.16733	0.404523	0.16733	1.16733	0.339566	BTBD7
6782016	15	15	14	1.16731	0.24356	0.16731	1.16731	0.246062	LSMD1
6861389; 6865987	53	44	41	1.16728	0.313031	0.167284	1.16728	0.296532	CSNK1A1
6983925	72	60	46	0.856719	0.191429	0.143281	1.16724	0.227086
6899585	36	35	32	1.1672	0.323194	0.1672	1.1672	0.30246	MRPL9
6910122	60	36	31	1.16704	0.416693	0.167045	1.16704	0.344253	SH3GLB1
6762612; 6762613; 6762614	53	53	53	1.16696	0.350125	0.166962	1.16696	0.31673	NEK7
6838750; 6838886; 6838887; 6838888; 6838889; 6838892	73	56	47	0.857002	0.259897	0.142998	1.16686	0.291088	ATF7
6837373	16	16	14	1.16662	0.329192	0.166619	1.16662	0.306377	NDUFA6
6786045	70	58	45	0.857279	0.330789	0.142721	1.16648	0.333069	DDC
6876014; 6885701; 6885703	124	120	99	1.16634	0.396558	0.16634	1.16634	0.33744	RAPGEF1
6846437	42	35	29	0.857481	0.258736	0.142519	1.16621	0.290877	TFG
6981664	124	98	93	0.857528	0.264545	0.142472	1.16614	0.295097	TNKS
6789378	81	73	57	1.16609	0.301736	0.166091	1.16609	0.291004	ACADVL
6860778; 6865386; 6865388	228	152	151	1.16608	0.318997	0.166078	1.16608	0.301314	DMXL1
6871139	31	31	25	0.857617	0.197483	0.142383	1.16602	0.235459	SSSCA1
6868149	83	74	56	1.16599	0.288113	0.165986	1.16599	0.282269
6966193	52	47	42	1.16597	0.410297	0.165973	1.16597	0.342916	PSMD8
6812313	48	44	31	1.16592	0.401713	0.16592	1.16592	0.339792	RPP40
6878978; 6878981; 6878982	170	150	147	0.857725	0.276899	0.142275	1.16588	0.30369	NUP160
6827912	46	38	37	1.16581	0.313702	0.165812	1.16581	0.298554	STK24
6998595	102	100	75	1.16576	0.372865	0.16576	1.16576	0.328319	RAD54L2
6919689	65	56	48	1.16572	0.314287	0.165721	1.16572	0.298996	DPY19L4
6849990	44	44	36	1.16568	0.322001	0.165682	1.16568	0.303438	TAPBP
6992178; 6992179	72	65	52	1.16552	0.320346	0.16552	1.16552	0.302685	RRP9
6941472	60	45	38	0.857989	0.225798	0.142011	1.16552	0.264698	FBXW8
6910279	52	48	46	1.16547	0.291547	0.16547	1.16547	0.285168	BXDC5
6795947	32	28	21	1.16526	0.350207	0.165256	1.16526	0.318506	C14orf100
6865231; 6865232; 6865233; 6865234	23	23	23	0.858226	0.172179	0.141774	1.16519	0.205138	FEM1C
6933422; 6933423; 6933424; 6933425; 6933426	224	200	188	0.858289	0.329001	0.141711	1.16511	0.333332	POLE
7011953	28	27	25	1.16506	0.312452	0.165058	1.16506	0.298657	SSR4
6937792; 6937793	92	63	55	1.16491	0.302278	0.164914	1.16491	0.29268	FBXL5
6966337	48	38	30	1.16491	0.271782	0.164906	1.16491	0.272006	FXYD5
6964068; 6971115	50	46	39	0.858442	0.29807	0.141558	1.1649	0.317424	TNRC6A
6917124	43	27	20	1.1647	0.532064	0.164701	1.1647	0.378451	MRPS15
6806958	39	31	26	0.858676	0.32111	0.141324	1.16458	0.329928	ASPN
6941869	61	52	44	1.16454	0.487012	0.164539	1.16454	0.367736	MPHOSPH9
6955148	35	34	27	1.16448	0.436337	0.164481	1.16448	0.353102	C2orf7
6769286; 6769287	32	31	26	1.16443	0.336085	0.164435	1.16443	0.312327	DOHH
6768150	48	40	33	0.858929	0.258653	0.141071	1.16424	0.292738	ASCC1
6995754	139	126	93	0.858963	0.275131	0.141037	1.16419	0.30411	DMXL2
6802507; 6802508; 6802509; 6802510	106	95	73	0.859094	0.261687	0.140906	1.16402	0.295132	POMT2
6904618	83	71	66	1.16399	0.365589	0.163988	1.16399	0.326875	SCLT1
6912518	40	36	36	0.859203	0.228048	0.140797	1.16387	0.268485	UBE2J1
6959484	40	36	27	1.16386	0.256431	0.163865	1.16386	0.261405	YIF1B
6969693	52	50	30	0.859288	0.221662	0.140712	1.16375	0.262778	DGAT2
6764841	95	76	39	0.859396	0.231911	0.140604	1.16361	0.272164	MARK1
6798309; 6803926	116	72	52	1.16351	0.363791	0.163513	1.16351	0.326546	PACS2
6769877	74	61	49	0.859486	0.377523	0.140514	1.16349	0.354872	LTA4H
6935059	20	20	13	0.859592	0.182626	0.140408	1.16334	0.220997	ACHE
6775473	28	28	21	1.16327	0.269042	0.163274	1.16327	0.271968	GNA11
6915559; 6915560; 6915561; 6915562; 6915563; 6923447; 6923454; 6923455; 6923457; 6923462; 6923464	89	73	49	0.859644	0.306692	0.140356	1.16327	0.323604
6860522; 6860523; 6865143; 6865145	54	39	35	1.16322	0.303102	0.163222	1.16322	0.295114	DCP2
6768339; 6768340; 6774437; 6774438; 6774439; 6774440; 6774444; 6774445; 6774446; 6774448; 6774449	118	118	110	1.16318	0.350791	0.163183	1.16318	0.320899	HERC4
6890193	21	21	13	1.1631	0.409082	0.163102	1.1631	0.345056	C15orf57
6990952; 6997413; 6997421	42	40	33	0.859779	0.348478	0.140221	1.16309	0.343702	BCKDHB
6840677	72	62	52	0.859821	0.248937	0.140179	1.16303	0.28668	CCDC14
6918719	114	89	73	0.85984	0.281987	0.14016	1.16301	0.309578	EXOSC10
6796666	48	40	32	1.16294	0.358878	0.162936	1.16294	0.324909	EIF2B2
6792485	40	32	23	1.16281	0.305189	0.162811	1.16281	0.296852	GALK1
6771577; 6771578; 6771579	44	38	33	0.86005	0.227766	0.13995	1.16272	0.26946
6996379; 6996380; 6996381; 6996382; 6996383; 6996384; 6996385	64	64	57	1.16267	0.346426	0.16267	1.16267	0.319332	SNX1
6907226; 6907227	27	23	19	1.16266	0.343043	0.162655	1.16266	0.317695	PLEKHO1
6958271	73	65	63	1.16262	0.350042	0.162617	1.16262	0.321122	C12orf11
6849684; 6849691; 6849692; 6849693; 6849694; 6849695; 6849696; 6849697; 6849698; 6854724; 6854725; 6854727; 6854730	40	36	24	1.16254	0.459907	0.162542	1.16254	0.361885	ZFAND3
6957122	72	64	63	0.860235	0.219925	0.139765	1.16247	0.262547	PTPN6
6917152	24	19	19	1.16236	0.308534	0.162358	1.16236	0.299366	TRAPPC3
6912912; 6912913	52	43	39	0.860322	0.259494	0.139678	1.16236	0.295195	UBAP1
6902880	57	49	36	0.860376	0.302529	0.139624	1.16228	0.322212	GPR177
6755711	55	47	36	1.16227	0.322989	0.162274	1.16227	0.307688	PYCR2
6916109	51	31	31	0.860541	0.22258	0.139459	1.16206	0.265474	TMEM59
6897577	62	54	45	1.1619	0.343834	0.161897	1.1619	0.318872	ALG5
6933601	40	40	32	1.16186	0.271395	0.16186	1.16186	0.275455	UBE3B
6859471	91	71	66	1.16186	0.25464	0.161856	1.16186	0.26251	ELP2
6791432	75	59	52	1.16172	0.284721	0.161722	1.16172	0.285017	DNAJC7
6788133	12	12	11	1.16168	0.364848	0.161675	1.16168	0.328836	SEDLP
6885484	152	114	64	0.860907	0.26236	0.139093	1.16157	0.298001	SNAPC4
6767631; 6767632; 6773716	107	93	93	1.16153	0.392716	0.161533	1.16153	0.340418	HACE1
6993465	16	16	11	1.16145	0.312957	0.161454	1.16145	0.302963	ENDOD1
6905255; 6911055; 6911056; 6911057; 6911058; 6911059; 6911060	268	259	168	0.861026	0.281801	0.138974	1.16141	0.310948	NBEA
6944952; 6944953; 6944954; 6952303; 6952309	108	94	91	0.861027	0.257468	0.138973	1.1614	0.294678	SND1
6857523	68	47	42	1.16128	0.296218	0.161281	1.16128	0.29306	SFRS7
6909871	83	60	50	1.16128	0.424649	0.161275	1.16128	0.352053	RAP1GDS1
6812652; 6812653; 6812654; 6812655; 6812656; 6812657; 6812658; 6812659; 6812660; 6812661	40	36	36	0.861131	0.278533	0.138869	1.16126	0.30904	NEDD9
6972205	101	67	49	1.16123	0.386319	0.161227	1.16123	0.338215	LRDD
6881191; 6890908	133	107	90	0.861204	0.285492	0.138796	1.16116	0.313425	PTPRA
6834063	48	34	29	1.16102	0.40628	0.161018	1.16102	0.345933	C5orf22
6817940; 6817944; 6817945; 6817946; 6817947; 6817948; 6823669; 6823672	101	90	77	1.16061	0.37086	0.160607	1.16061	0.332484	SFMBT1
6831847; 6837061; 6837062	91	66	40	1.16047	0.430481	0.160471	1.16047	0.35466	GGA1
6870929; 6870930	127	108	106	0.861733	0.24159	0.138267	1.16045	0.283553	SAPS3
6885387	95	67	47	0.861744	0.282765	0.138256	1.16044	0.312441	NDOR1
6940361	32	22	17	1.16037	0.30827	0.160367	1.16037	0.301457	COQ2
6865967	126	93	67	1.16021	0.334761	0.160206	1.16021	0.316123
6940368	60	44	40	0.86196	0.262472	0.13804	1.16015	0.299471	FAM175A
6919053	36	35	25	1.16004	0.344745	0.160035	1.16004	0.321247	LRRC47
6995515; 6995516; 6995517; 6995518; 6995519; 6995520	94	68	53	1.15999	0.376371	0.159995	1.15999	0.335383	DLAT
6750616; 6759788	95	62	35	1.15988	0.372415	0.159883	1.15988	0.333847	DNAJB2
6795033	66	41	31	1.15988	0.375573	0.159878	1.15988	0.335167	COCH
6817668	87	63	60	1.15986	0.329919	0.159859	1.15986	0.314001	FAM116A
6823696	75	59	56	1.1598	0.369466	0.159802	1.1598	0.332681	GNL3
6762964; 6762965	42	42	38	1.15979	0.424326	0.159792	1.15979	0.353243	C1orf27
6850265	28	28	14	1.15977	0.388792	0.159772	1.15977	0.340557	C6orf12
6770214; 6776506	126	114	95	1.15974	0.429164	0.159735	1.15974	0.354872	CEP290
6833513; 6838814	156	148	147	0.862316	0.23816	0.137684	1.15967	0.281593	NCKAP1L
6784207; 6791433; 6791434	24	23	13	0.862335	0.206113	0.137665	1.15964	0.252094	NKIRAS2
6971264	70	56	52	1.15959	0.292142	0.159594	1.15959	0.292434	CD19
6790966	46	32	25	1.15952	0.247714	0.159524	1.15952	0.259793	EME1
6973672; 6980578	107	91	86	1.15951	0.625687	0.159514	1.15951	0.399384	RASA3
6968856	32	24	16	1.15937	0.40344	0.159373	1.15937	0.346408	C15orf40
6970147	40	24	22	0.86264	0.169849	0.13736	1.15923	0.209339	KIAA0409
6979706	59	49	39	1.15921	0.379845	0.159209	1.15921	0.337556	DEF8
6828705	32	23	18	1.15913	0.282049	0.159133	1.15913	0.286308	RAD1
6935594; 6943155; 6943156	60	52	51	0.86275	0.226977	0.13725	1.15908	0.272693	PAN3
6921375	42	38	32	1.15906	0.322169	0.159058	1.15906	0.310756	HEMGN
6785551; 6792879; 6792881; 6792885; 6792886; 6792888; 6792895; 6792898; 6792899	155	122	116	1.15903	0.416378	0.159031	1.15903	0.351253	TBCD
6796052	42	38	29	1.15887	0.341848	0.158868	1.15887	0.321061	SNAPC1
6783182; 6783183; 6783184; 6783185; 6783186; 6783187; 6783188; 6783189; 6783190; 6783191; 6783192; 6783193; 6783194; 6783195; 6783196; 6783197; 6783198; 6783199; 6790395; 6790413; 6790425	140	110	90	0.863039	0.272114	0.136961	1.1587	0.307369	BCAS3
6777919	42	41	37	1.15864	0.324661	0.158639	1.15864	0.312551	PIP4K2C
6905129	33	33	24	1.15863	0.372581	0.15863	1.15863	0.335142
6791257	18	18	11	1.15862	0.392752	0.158615	1.15862	0.343159	C17orf37
6840547; 6840548; 6840549; 6840550; 6840551; 6840552; 6840553	55	55	54	0.863152	0.210891	0.136848	1.15854	0.258201	UBXD7
6971274	93	56	46	0.863243	0.410783	0.136757	1.15842	0.369598	CLN3
6976955	107	79	56	1.15832	0.371087	0.158316	1.15832	0.334826	GMIP
6986032	118	101	98	1.15831	0.322408	0.158308	1.15831	0.311707	NUP133
6884814; 6884815; 6884816	60	40	31	1.15821	0.407711	0.158214	1.15821	0.348988	TRDMT1
6793961	56	38	32	1.1582	0.29404	0.158199	1.1582	0.295282
6784578; 6784580; 6791852	108	88	49	0.863414	0.27526	0.136586	1.15819	0.309874	TANC2
6966108	66	43	29	0.863416	0.301417	0.136584	1.15819	0.325224	PSMC4
6823051; 6823052; 6823053	65	57	52	0.863465	0.278889	0.136535	1.15812	0.31222	ECD
6773068	24	16	14	1.15796	0.597657	0.157957	1.15796	0.395777	HINT3
6945011; 6952374	50	41	27	1.15785	0.317775	0.157854	1.15785	0.309683	IRF5
6825207	36	29	21	1.15776	0.396674	0.157757	1.15776	0.345426	EBPL
6978274	60	44	41	1.15767	0.32121	0.15767	1.15767	0.311762	OGFOD1
6887196	89	68	51	1.15758	0.433125	0.157583	1.15758	0.357993	IFIH1
6965919	35	23	13	1.15758	0.390636	0.157577	1.15758	0.343333	POU2F2
6789338	132	124	109	1.15753	0.315029	0.157532	1.15753	0.308518	POLR2A
6831660; 6831661; 6831662; 6831663	74	50	39	1.15738	0.319629	0.157379	1.15738	0.311226	HSF1
6946954; 6946955	34	32	30	0.864035	0.224153	0.135965	1.15736	0.272069	ST3GAL5
6844210	117	82	63	0.864182	0.240542	0.135818	1.15716	0.286162	FGD4
6931375; 6938852; 6938853	45	32	28	1.15704	0.291325	0.157039	1.15704	0.294926	TMEM33
6786586	115	103	74	0.864333	0.276472	0.135667	1.15696	0.311816	EHBP1
6819957	68	61	54	1.1569	0.317817	0.156897	1.1569	0.310769	KCTD9
6778972; 6786224; 6786226; 6786229; 6786231; 6786235; 6786244	140	112	71	0.864419	0.249684	0.135581	1.15685	0.293561	EGFR
7020371	49	32	29	1.15663	0.296252	0.156632	1.15663	0.298502	PRDX4
6820574	50	31	30	1.15658	0.384114	0.156581	1.15658	0.341768	SUGT1
6838716	74	60	33	1.15648	0.343642	0.156478	1.15648	0.324428	ITGB7
6797747; 6803374; 7008530; 7008531	31	22	16	1.15645	0.257308	0.156455	1.15645	0.271579	C14orf129
6839699; 6839700; 6839701; 6844231	122	115	94	0.864728	0.287172	0.135272	1.15643	0.318802	TOP3B
6985263	68	48	44	0.864747	0.186307	0.135253	1.15641	0.233929	KIAA0174
6916184; 6916185	82	61	60	1.1564	0.33883	0.156405	1.1564	0.322183	ZCCHC11
6983327	91	82	65	1.15632	0.316668	0.156318	1.15632	0.310783	CHERP
6916190	78	75	61	1.15624	0.402759	0.156243	1.15624	0.349033	ORC1L
6813078	109	96	71	1.15622	0.255337	0.156219	1.15622	0.27033	PHF2
6977997; 6984075	92	80	74	1.15618	0.361965	0.156176	1.15618	0.333065	CYLD
7012774	62	39	22	0.864947	0.21645	0.135053	1.15614	0.266332	EFNB1
6989100; 6989101; 6989102; 6989103; 6989104; 6995626	65	46	44	0.864952	0.286675	0.135048	1.15613	0.31879	RDX
6946920	44	28	14	1.15607	0.41798	0.156068	1.15607	0.354431	CD8A
6813364	75	66	56	1.15595	0.375829	0.155951	1.15595	0.339089	UIMC1
6985088; 6985089; 6985090; 6985091; 6985092	63	44	35	1.1558	0.351123	0.155804	1.1558	0.328618	TERF2
6913924; 6922098	37	37	30	1.1557	0.374785	0.155698	1.1557	0.338912	SNX30
6857183	157	147	101	0.865288	0.315857	0.134712	1.15569	0.334873	XDH
6995711	283	259	240	1.15557	0.373604	0.155569	1.15557	0.338558	ATM
6749009	71	71	44	1.15556	0.385256	0.155564	1.15556	0.343182	MRPS9
6956572	34	34	31	1.15533	0.313913	0.155329	1.15533	0.310364	TMEM111
6871168	85	74	70	1.15532	0.323719	0.155318	1.15532	0.315688	CAPN1
6966424	40	29	23	1.15524	0.318003	0.155244	1.15524	0.312709	PDCD2L
6768227; 6774354	28	28	14	1.15522	0.286116	0.15522	1.15522	0.293734	LRRC20
6957762	44	36	28	0.865654	0.250556	0.134346	1.1552	0.295913	ERP27
6825305	46	30	22	0.865672	0.325286	0.134328	1.15517	0.339821	GATA4
6979524; 6979527	80	52	33	0.865703	0.228409	0.134297	1.15513	0.278277	KIAA0513
6908158	35	34	30	0.865716	0.342636	0.134284	1.15511	0.347561	FAM102B
6947470; 6947471	144	108	102	1.15504	0.319547	0.155045	1.15504	0.313766	ZNF638
6868676; 6872202	39	34	22	0.865846	0.288346	0.134154	1.15494	0.320875	KLF9
7017604	55	53	29	0.865849	0.261588	0.134151	1.15494	0.304034	RENBP
6888307	99	98	90	0.866061	0.27672	0.133939	1.15465	0.314184	CTNND1
6920786; 6920789; 6920790; 6920791; 6920792	56	44	34	0.866169	0.239923	0.133831	1.15451	0.288488	C9orf72
6791992	114	93	81	0.866238	0.339806	0.133762	1.15442	0.346923	NOL11
6781456	106	92	52	1.15429	0.416341	0.154293	1.15429	0.355471	LLGL1
6960332; 6966930	48	36	21	1.15429	0.295083	0.154291	1.15429	0.300532	NOSIP
6823714	55	44	26	1.15426	0.373182	0.154262	1.15426	0.339668	PHF7
6894283	40	40	27	1.15414	0.305932	0.154145	1.15414	0.307183	ARFRP1
[truncated: 3,669 more rows]
